# Supplementary material for: Genomic signatures suggesting adaptation to ocean acidification in a coral holobiont from volcanic CO2 seeps
Source: Commun Biol. 2023 Jul 22;6:769. doi: 10.1038/s42003-023-05103-7 (PMC10363134; doi:10.1038/s42003-023-05103-7)
Supplement: Supplementary file 4 — Supplementary Data 1 [file 42003_2023_5103_MOESM4_ESM.xlsx]

## Sheet: outliers_at_least_in_2
Supplementary Data 1. Complete list of candidate adaptive SNPs with their positions, names in the A. millepora reference genome, annotations, SnpEff results and E-value of the blast searches for the SNPs that fell in intergenic regions
Chromosome	Position	Name of the gene	Annotation	SnpEff annotation	E-value of the blast searches
chr1	568394	Amillepora00044	Twitchin	synonymous
chr1	1038464	Amillepora00093	Calreticulin	3-prime-UTR
chr1	1044515	Amillepora00097	Protein disabled	5-prime-UTR
chr1	1044530	Amillepora00097	Protein disabled	5_prime_UTR_premature_start_codon_gain_variant
chr1	1683848	Intergenic region	Acropora millepora ribosomal RNA large subunit methyltransferase E-like		5e-114
chr1	2914154	Amillepora00278	Actin-related protein 5	synonymous
chr1	2914167	Amillepora00278	Actin-related protein 5	synonymous
chr1	5053469	Intergenic region	Acropora millepora negative elongation factor E-like (LOC114950754), mRNA		0
chr1	5329212	Intergenic region	Acropora millepora Na(+)/H(+) exchanger beta-like		3e-104
chr1	7386545	Amillepora00666	Rootletin	Exon, AA change: Ser515Gly
chr1	8649199	Intergenic region	Acropora millepora probable E3 ubiquitin-protein ligase makorin-1		0
chr1	8752443	Amillepora00758	Complement C3	Intron
chr1	8755148	Amillepora00758	Complement C3	synonymous
chr1	9611781	Intergenic region	Acropora millepora dynein axonemal assembly factor 5-like (LOC114962884), mRNA		0
chr1	11207173	Intergenic region	---
chr1	11207280	Intergenic region	---
chr1	11621523	Intergenic region	Acropora millepora charged multivesicular body protein 3-like (LOC114967980), mRNA		6e-173
chr1	12924016	Intergenic region	Acropora digitifera uncharacterized LOC107343730 (LOC107343730), transcript variant X5, mRNA		0
chr1	13998242	Intergenic region	DNA repair protein complementing XP-A cells homolog	2 bases Upstream
chr1	14719608	Amillepora01328	Valine--tRNA ligase	Exon synonymous variant
chr1	16612927	Amillepora01474	Acropora millepora tumor necrosis factor receptor superfamily member 16-like	3-prime-UTR	0
chr1	16719005	Intergenic region	Acropora millepora rab GTPase-activating protein 1-like
chr1	16998322	Amillepora01509	Tachylectin-2	Exon, AA change: Ser264Gly
chr1	16998347	Intergenic region	Tachylectin-2
chr1	16998363	Intergenic region	Tachylectin-2
chr1	17957256	Amillepora01580	Zinc finger CCCH-type antiviral protein 1	3-prime-UTR
chr1	17958867	Intergenic region	Acropora digitifera poly [ADP-ribose] polymerase 12-like		0
chr1	18060546	Amillepora01593	Acropora millepora uncharacterized LOC114955001	Intron	0
chr1	19617261	Intergenic region	Acropora millepora fructose-1,6-bisphosphatase 1-like		3e-19
chr1	19951791	Amillepora01782	Stomatin-like protein 2, mitochondrial	3-prime-UTR
chr1	20063107	Intergenic region	Acropora millepora ADP-ribosylation factor-like protein 15		3e-157
chr1	20843187	Intergenic region	Acropora millepora spatacsin-like		0
chr1	30732002	Intergenic region	Acropora millepora peptidyl alpha-hydroxylating monooxygenase (PHM)		0
chr1	32325594	Amillepora02704	COUP transcription factor 2	3-prime-UTR
chr1	32827163	Intergenic region	Acropora digitifera transmembrane protein 163-like		1e-130
chr1	32828045	Intergenic region	Acropora digitifera transmembrane protein 163-like		0
chr1	33073572	Intergenic region	Acropora millepora protocadherin Fat 4-like		0
chr1	34103026	Intergenic region	Acropora millepora Golgi phosphoprotein 3-like		0
chr1	34148371	Amillepora02847	Ubiquitin carboxyl-terminal hydrolase 3	Exon synonymous variant
chr1	35264398	Amillepora02941	Thrombospondin-3	Exon, AA change: Met277Ile
chr1	35385011	Amillepora02951	Dynein intermediate chain 2, ciliary	3-prime-UTR
chr1	35800287	Intergenic region	Acropora millepora uncharacterized LOC114973780		0
chr1	37497226	Amillepora03106	Centrosomal protein of 41 kDa	3-prime-UTR
chr1	38903260	Intergenic region	Acropora millepora ninein-like		0
chr1	38973443	Intergenic region	Acropora digitifera midasin-like		0
chr2	559818	Intergenic region	Acropora millepora solute carrier family 40 member 1-like		7e-172
chr2	1100299	Intergenic region	Acropora digitifera casein kinase I isoform alpha-like		3e-61
chr2	1525066	Amillepora03361	L-seryl-tRNA(Sec) kinase	Exon, AA change: Glu376Asp
chr2	2961772	Amillepora03480	Heparanase	3-prime-UTR
chr2	3045560	Amillepora03482	Golgi-associated plant pathogenesis-related protein 1	synonymous
chr2	3046213	Amillepora03482	Golgi-associated plant pathogenesis-related protein 2	synonymous
chr2	3219420	Amillepora03492	CREB3 regulatory factor	3-prime-UTR
chr2	3761552	Amillepora03530	Dipeptidyl peptidase 1	Intron
chr2	3966029	Amillepora03553	Structural maintenance of chromosomes protein 3	synonymous
chr2	3992964	Amillepora03556	Uncharacterized WD repeat-containing protein alr2800	3-prime-UTR
chr2	4762356	Amillepora03625	Glycosylphosphatidylinositol anchor attachment 1 protein	3-prime-UTR
chr2	4777662	Intergenic region	Acropora millepora cytochrome c1, heme protein, mitochondrial-like		2e-114
chr2	5066179	Intergenic region	Acropora millepora CDK5 regulatory subunit-associated protein 2-like		9e-135
chr2	5435429	Intergenic region	Acropora millepora hexokinase-2-like		0
chr2	5610872	Intergenic region	Acropora millepora xaa-Pro aminopeptidase 1-like		0
chr2	5811932	Amillepora03714	Catenin alpha-2	3-prime-UTR
chr2	5969212	Amillepora03732	Probable prolyl 4-hydroxylase 7	3-prime-UTR
chr2	6624582	Intergenic region	---
chr2	6624614	Intergenic region	---
chr2	9005067	Amillepora03938	Neuferricin	3-prime-UTR
chr2	15018462	Amillepora04338	--	5-prime-UTR
chr2	15111325	Amillepora04345	Elongation factor 1-gamma	synonymous
chr2	15332951	Amillepora04364	Cilia- and flagella-associated protein 36	synonymous
chr2	15433795	Amillepora04376	Tenascin-X	3-prime-UTR
chr2	15584711	Intergenic region	Acropora digitifera uncharacterized LOC107345063		0
chr2	15584826	Intergenic region	Acropora digitifera uncharacterized LOC107345063		0
chr2	15584870	Intergenic region	Acropora digitifera uncharacterized LOC107345063		0
chr2	16375397	Intergenic region	Acropora millepora 60S ribosomal protein L44-like		3e-51
chr2	16375432	Intergenic region	Acropora millepora 60S ribosomal protein L44-like		3e-51
chr2	16676923	Intergenic region	Acropora millepora transient receptor potential cation channel subfamily M member-like 2		0
chr2	17338566	Amillepora04500	WD40 repeat-containing protein SMU1	3-prime-UTR
chr2	17338600	Amillepora04500	WD40 repeat-containing protein SMU1	3-prime-UTR
chr2	18783694	Amillepora04617	Coiled-coil domain-containing protein 149	3-prime-UTR
chr2	19181417	Amillepora04653	Acropora millepora uncharacterized LOC114965138	3-prime-UTR	0
chr2	19206162	Amillepora04654	EF-hand calcium-binding domain-containing protein 6	synonymous
chr2	19583718	Amillepora04680	Mitochondrial uncoupling protein 2	3-prime-UTR
chr2	19958850	Amillepora04702	myosin-2 heavy chain, non muscle-like isoform X2 [Stylophora pistillata]	synonymous	2e-31
chr2	19958881	Amillepora04702	myosin-2 heavy chain, non muscle-like isoform X2 [Stylophora pistillata]	3-prime-UTR	2e-31
chr2	19993016	Intergenic region	Acropora millepora lysosomal acid lipase/cholesteryl ester hydrolase-like		0
chr2	20016051	Intergenic region	Acropora millepora serine/threonine-protein phosphatase 6 regulatory subunit 3-like		0
chr2	20016949	Intergenic region	Acropora millepora serine/threonine-protein phosphatase 6 regulatory subunit 3-like		0
chr2	20017144	Amillepora04708	Pantetheinase	synonymous
chr2	20391253	Intergenic region	Acropora digitifera adhesion G-protein coupled receptor D1-like		0
chr2	20821826	Amillepora04771	Acropora millepora uncharacterized LOC114965354	Exon, AA change: Thr390Met
chr2	21154302	Intergenic region	Acropora millepora dual specificity mitogen-activated protein kinase kinase 5-like		2e-97
chr2	21514317	Intergenic region	Acropora millepora organic cation transporter protein-like		0
chr2	21929156	Amillepora04880	Acropora millepora golgin subfamily B member 1-like	Exon, AA change: Glu1679Gln	0
chr2	21929864	Amillepora04880	Acropora millepora golgin subfamily B member 1-like	Exon, AA change: Ile1915Val	0
chr2	22074518	Amillepora04880	Acropora millepora golgin subfamily B member 1-like	Exon, AA change: Trp209Leu	0
chr2	22463916	Amillepora04913	Protein lin-54 homolog	3-prime-UTR
chr2	22584528	Amillepora04922	Carbonic anhydrase 2	Intron
chr2	22793310	Amillepora04935	Sodium- and chloride-dependent GABA transporter 1	Intron
chr2	23057113	Amillepora04958	Major facilitator superfamily domain-containing protein 6	3-prime-UTR
chr2	24101619	Amillepora05037	Cyclin-dependent kinase inhibitor 1B	3-prime-UTR
chr2	24186313	Intergenic region	---
chr2	24246921	Amillepora05049	Synaptotagmin-9	Intron
chr2	24864042	Intergenic region	Acropora millepora uncharacterized LOC114967882		0
chr2	26138478	Intergenic region	Acropora millepora guanine nucleotide-binding protein G(q) subunit alpha-like		0
chr2	26532719	Amillepora05264	Coiled-coil domain-containing protein 186	Intron
chr2	26533131	Amillepora05264	Coiled-coil domain-containing protein 186	Intron
chr2	26533155	Amillepora05264	Coiled-coil domain-containing protein 186	Intron
chr2	27746840	Amillepora05349	5-oxoprolinase	3-prime-UTR
chr2	27869424	Amillepora05366	NADH dehydrogenase [ubiquinone] 1 beta subcomplex subunit 9	3-prime-UTR
chr2	28665845	Intergenic region	---
chr2	29349391	Intergenic region	---
chr2	31055981	Amillepora05615	Beta-1,4-galactosyltransferase 1	synonymous
chr2	31441612	Amillepora05646	Acropora millepora tetratricopeptide repeat protein 28-like	3-prime-UTR	0
chr2	32134310	Amillepora05687	Hematopoietically-expressed homeobox protein hhex	3-prime-UTR
chr2	32354512	Amillepora05711	Dehydrogenase/reductase SDR family member 7	3-prime-UTR
chr2	32456006	Amillepora05723	Dynactin subunit 1	3-prime-UTR
chr2	32456030	Amillepora05723	Dynactin subunit 1	3-prime-UTR
chr2	33292425	Amillepora05797	9,11-endoperoxide prostaglandin H2 reductase	3-prime-UTR
chr2	33297233	Amillepora05797	9,11-endoperoxide prostaglandin H2 reductase	synonymous
chr2	34311132	Intergenic region	Acropora millepora uncharacterized LOC114967523		4e-59
chr2	34778321	Amillepora05919	Tyrosine-protein phosphatase non-receptor type 13	Intron
chr2	34909495	Amillepora05936	Tight junction protein ZO-2	Intron
chr2	35236874	Intergenic region	Acropora digitifera uncharacterized LOC107340049		2e-93
chr2	36315950	Intergenic region	---
chr2	36317233	Intergenic region	Acropora digitifera protein N-lysine methyltransferase METTL21A-like		9e-48
chr2	36368288	Amillepora06063	Coiled-coil domain-containing protein 180	3-prime-UTR
chr2	36856167	Amillepora06104	Calumenin-A	3-prime-UTR
chr2	37003630	Intergenic region	Acropora millepora torsin-1A-like		0
chr2	37004245	Intergenic region	Acropora millepora ubiquitin carboxyl-terminal hydrolase 20-like		0
chr3	170761	Amillepora21892	Acropora millepora uncharacterized LOC114966735	3-prime-UTR	0
chr3	170890	Amillepora21892	Acropora millepora uncharacterized LOC114966735	3-prime-UTR	0
chr3	276790	Amillepora21901	Acropora millepora bromodomain adjacent to zinc finger domain protein 2B-like	3-prime-UTR	5e-49
chr3	941364	Amillepora21960	Replication protein A 70 kDa DNA-binding subunit	3-prime-UTR
chr3	959737	Amillepora21966	Very-long-chain enoyl-CoA reductase	3-prime-UTR
chr3	959741	Amillepora21966	Very-long-chain enoyl-CoA reductase	3-prime-UTR
chr3	972454	Intergenic region	Acropora millepora tetratricopeptide repeat protein 41-like		0
chr3	1230378	Amillepora21990	Protein phosphatase 1 regulatory subunit 42	3-prime-UTR
chr3	1603748	Amillepora22025	Ubiquitin recognition factor in ER-associated degradation protein	3-prime-UTR
chr3	1694437	Amillepora22034	Acropora millepora serine/arginine repetitive matrix protein 2-like	3-prime-UTR	0
chr3	1694447	Amillepora22034	Acropora millepora serine/arginine repetitive matrix protein 2-like	3-prime-UTR	0
chr3	1853631	Amillepora22048	Ovarian abundant message protein	Exon, AA change: Asn638Ser
chr3	2105604	Amillepora22078	Disks large-associated protein 5	3-prime-UTR
chr3	2105772	Amillepora22078	Disks large-associated protein 5	3-prime-UTR
chr3	2106025	Amillepora22078	Disks large-associated protein 5	3-prime-UTR
chr3	2106049	Amillepora22078	Disks large-associated protein 5	3-prime-UTR
chr3	2106102	Amillepora22078	Disks large-associated protein 5	3-prime-UTR
chr3	2106492	Amillepora22078	Disks large-associated protein 5	3-prime-UTR
chr3	2163776	Amillepora22082	Probable ATP-dependent RNA helicase DDX43	3-prime-UTR
chr3	2169955	Amillepora22084	Tropomyosin-2	Exon, AA change: Lys274Glu
chr3	2703390	Intergenic region	Acropora digitifera protein-L-isoaspartate(D-aspartate) O-methyltransferase-like		0
chr3	2705842	Intergenic region	Acropora millepora protein-L-isoaspartate(D-aspartate) O-methyltransferase-like		0
chr3	2759031	Intergenic region	Acropora millepora septin-2B-like
chr3	2760331	Amillepora22151	Septin-2	3-prime-UTR
chr3	2783766	Intergenic region	Acropora digitifera uncharacterized LOC107341289		0
chr3	2876473	Amillepora22163	Max-binding protein MNT	3-prime-UTR
chr3	2902332	Intergenic region	Acropora digitifera probable E3 ubiquitin-protein ligase HECTD4		4e-69
chr3	3561079	Intergenic region	---
chr3	4228078	Amillepora22273	Ran-specific GTPase-activating protein	Exon synonymous variant
chr3	4229120	Amillepora22274	Developmentally-regulated GTP-binding protein 1	3-prime-UTR
chr3	4229227	Amillepora22274	Developmentally-regulated GTP-binding protein 1	3-prime-UTR
chr3	4398295	Amillepora22291	P2X purinoceptor 4	synonymous
chr3	4631570	Amillepora22318	Acropora millepora golgin subfamily A member 3-like	5_prime_UTR	0
chr3	4636289	Amillepora22318	--	Intron
chr3	4636317	Amillepora22318	--	Intron
chr3	4898052	Intergenic region	Acropora millepora protein LIAT1-like		0
chr3	5023205	Amillepora22359	Dystonin	3-prime-UTR
chr3	5041034	Amillepora22360	Plectin	3-prime-UTR
chr3	5089865	Amillepora22360	Plectin	Intron
chr3	5094777	Amillepora22360	Plectin	synonymous
chr3	5132596	Intergenic region	---
chr3	5398555	Intergenic region	Acropora millepora G patch domain-containing protein 3-like		0
chr3	5459484	Amillepora22378	Lysine-specific demethylase 2B	Intron
chr3	5937459	Amillepora22405	Protein phosphatase 1E	3-prime-UTR
chr3	7004689	Amillepora22515	Peripheral-type benzodiazepine receptor-associated protein 1	synonymous
chr3	8010758	Intergenic region	Acropora digitifera uncharacterized LOC107356740		4e-110
chr3	8909289	Intergenic region	Acropora millepora collagen alpha-2(IX) chain-like		4e-70
chr3	8954774	Amillepora22668	Aquaporin AQPAn.G	3-prime-UTR
chr3	8954965	Amillepora22668	Aquaporin AQPAn.G	3-prime-UTR
chr3	14819058	Amillepora23090	Poly(U)-specific endoribonuclease-B	3-prime-UTR
chr3	15948124	Amillepora23165	Uncharacterized skeletal organic matrix protein 6	Intron
chr3	16061855	Intergenic region	Acropora millepora protein ANKUB1-like		0
chr3	16475553	Intergenic region	Acropora millepora uncharacterized LOC114955923		0
chr3	16750458	Intergenic region	Acropora digitifera uncharacterized LOC107348935		0
chr3	17249838	Amillepora23272	Proton-coupled amino acid transporter 1	3-prime-UTR
chr3	17277143	Amillepora23278	Actin, cytoplasmic	3-prime-UTR
chr3	17301480	Amillepora23283	Acropora digitifera uncharacterized LOC107346909	synonymous	2e-152
chr3	18211715	Intergenic region	---
chr3	18336843	Amillepora23368	--	Exon, AA change: Lys111Arg
chr3	18708862	Amillepora23389	Acropora digitifera uncharacterized LOC107335365	5_prime_UTR	4e-156
chr3	18795684	Amillepora23397	Nucleoprotein TPR	synonymous
chr3	19355004	Amillepora23441	Acropora millepora uncharacterized LOC114958002	Exon, AA change: Glu41Asp	1e-42
chr3	19422635	Amillepora23448	Protein DEK	Exon-Intron splice acceptor variant
chr4	362817	Intergenic region	Acropora millepora GTP-binding protein Di-Ras1-like		0
chr4	721923	Amillepora08644	Piezo-type mechanosensitive ion channel component 2	3-prime-UTR
chr4	1708973	Intergenic region	Acropora millepora serine/threonine-protein kinase 35-like		0
chr4	3265784	Amillepora08867	Chromosome transmission fidelity protein 8 homolog	3-prime-UTR
chr4	3295940	Amillepora08869	GATOR complex protein WDR59	3-prime-UTR
chr4	5235614	Intergenic region	Acropora millepora probable D-lactate dehydrogenase, mitochondrial		0
chr4	6273822	Intergenic region	Acropora millepora galanin receptor type 1-like		0
chr4	9411379	Intergenic region	Acropora millepora tetratricopeptide repeat protein 28-like		3e-147
chr4	11009882	Amillepora09499	Microfibrillar-associated protein 1	3-prime-UTR
chr4	11009948	Amillepora09499	Microfibrillar-associated protein 1	3-prime-UTR
chr4	11014906	Amillepora09499	Microfibrillar-associated protein 1	Exon, AA change: Arg232Gln
chr4	11294356	Intergenic region	Ubiquitin carboxyl-terminal hydrolase MINDY-1
chr4	11848347	Amillepora09566	Acetolactate synthase-like protein	3-prime-UTR
chr4	12682963	Amillepora09624	Dipeptidase 1	synonymous
chr4	12683010	Amillepora09624	Dipeptidase 1	3-prime-UTR
chr4	13514058	Amillepora09679	60S ribosomal protein L12	3-prime-UTR
chr4	13901015	Amillepora09700	Telomerase protein component 1	synonymous
chr4	13977790	Amillepora09708	Sorting nexin-33	synonymous
chr4	14913025	Intergenic region	Acropora millepora tyrosine-protein kinase Fer-like		5e-180
chr4	15259153	Amillepora09817	Epidermal growth factor receptor kinase substrate 8-like protein 1	3-prime-UTR
chr4	15289226	Intergenic region	Acropora millepora plastin-3-like		0
chr4	16749975	Amillepora09932	Alpha-actinin-1	synonymous
chr4	17301308	Amillepora09972	WD repeat-containing protein 76	3-prime-UTR
chr4	17594372	Intergenic region	Acropora millepora uncharacterized LOC114967123		0
chr4	18157729	Amillepora10024	Zinc finger CCCH domain-containing protein 8	synonymous
chr4	18218514	Amillepora10033	Splicing factor 3A subunit 1	synonymous
chr4	18842659	Amillepora10089	Mitogen-activated protein kinase kinase kinase 19	Exon, AA change: Gly942Ser
chr4	18849332	Amillepora10089	Mitogen-activated protein kinase kinase kinase 19	3-prime-UTR
chr4	18987332	Amillepora10102	Transcription factor HES-1	Intron
chr4	18987564	Amillepora10102	Transcription factor HES-1	Intron
chr4	18996141	Amillepora10103	Gamma-aminobutyric acid type B receptor subunit 2	3-prime-UTR
chr4	19822899	Intergenic region	Acropora millepora intracellular protein transport protein USO1-like		0
chr4	19978390	Intergenic region	---
chr4	20427311	Amillepora10216	Acropora millepora TNF receptor-associated factor 6-like	Intron	0
chr4	20885024	Intergenic region	Acropora millepora potassium voltage-gated channel subfamily A member 7-like		0
chr4	21519233	Amillepora10346	Probable ATP-dependent RNA helicase DDX31	5_prime_UTR_premature_start_codon_gain_variant
chr4	22148290	Intergenic region	Acropora millepora cyclin-C-like		3e-179
chr4	22296748	Intergenic region	Acropora digitifera RNA-binding protein 24-like		3e-12
chr4	22402126	Intergenic region	Acropora digitifera omega-6 fatty acid desaturase, endoplasmic reticulum isozyme 1-like		0
chr4	22524749	Amillepora10420	Solute carrier family 22 member 5	3-prime-UTR
chr4	22703862	Intergenic region	---
chr4	23532575	Amillepora10499	Phosphoenolpyruvate carboxykinase	3-prime-UTR
chr4	24772360	Intergenic region	Acropora digitifera post-GPI attachment to proteins factor 2-like		6e-26
chr4	24966058	Amillepora10588	Splicing factor 3B subunit 3	Intron
chr4	25823323	Intergenic region	Acropora millepora 40S ribosomal protein S14		1e-56
chr4	26720901	Amillepora10714	Transcription factor E2F5	3-prime-UTR
chr4	26785517	Intergenic region	Acropora millepora importin-9-like		4e-13
chr4	27860664	Amillepora10796	GMP reductase 2	3-prime-UTR
chr4	27860686	Amillepora10796	GMP reductase 2	3-prime-UTR
chr4	27860701	Amillepora10796	GMP reductase 2	3-prime-UTR
chr4	29290257	Amillepora10913	LIM domain and actin-binding protein 1	synonymous
chr5	235421	Amillepora06175	Epsin-2	3-prime-UTR
chr5	785756	Intergenic region	Acropora digitifera homeobox protein Nkx-2.5-like		0
chr5	2000969	Amillepora06348	Leucine-rich repeat-containing protein 59	5_prime_UTR
chr5	2643775	Amillepora06397	ER membrane protein complex subunit 3	3-prime-UTR
chr5	2874304	Amillepora06422	SH3 domain-containing protein 19	synonymous
chr5	3211346	Amillepora06449	Dolichyl-diphosphooligosaccharide--protein glycosyltransferase subunit 1	3-prime-UTR
chr5	3713925	Amillepora06489	Fibropellin-1	Exon, AA change: Val1578Leu
chr5	4023020	Intergenic region	Acropora millepora uncharacterized LOC114946839		8e-73
chr5	4137975	Intergenic region	Acropora millepora aldehyde dehydrogenase, mitochondrial-like		0
chr5	4684860	Intergenic region	Acropora millepora uncharacterized LOC114975098		0
chr5	4817463	Amillepora06585	E3 ubiquitin-protein ligase HERC2	synonymous
chr5	6313549	Amillepora06732	Protein FAM114A2	Exon, AA change: Thr196Lys
chr5	6332419	Intergenic region	Acropora millepora eukaryotic translation initiation factor 5B-like		0
chr5	6332449	Intergenic region	Acropora millepora eukaryotic translation initiation factor 5B-like		2e-86
chr5	7187705	Amillepora06789	Transmembrane protein 33	3-prime-UTR
chr5	7627336	Intergenic region	Acropora millepora tenascin-like		4e-37
chr5	10585100	Intergenic region	Acropora millepora calnexin-like		0
chr5	10599624	Amillepora07010	Calnexin	Exon, AA change: Val572Gly
chr5	12178760	Intergenic region	---
chr5	12178780	Intergenic region	---
chr5	13136729	Intergenic region	Acropora digitifera DNA-directed RNA polymerase I subunit RPA49-like		9e-57
chr5	15023464	Amillepora07303	Grainyhead-like protein 2 homolog	3-prime-UTR
chr5	15152180	Amillepora07314	Agrin	Exon, AA change: Pro183Ser
chr5	15484788	Intergenic region	Orbicella faveolata uncharacterized LOC110068546		4e-32
chr5	15616866	Amillepora07352	Acropora millepora uncharacterized LOC114961008	synonymous	3e-57
chr5	18882073	Amillepora07598	V-type proton ATPase subunit S1	synonymous
chr5	19948066	Intergenic region	Acropora millepora phosphoribosylformylglycinamidine synthase-like		0
chr5	19948147	Intergenic region	Acropora millepora phosphoribosylformylglycinamidine synthase-like		0
chr5	20519851	Amillepora07718	UDP-N-acetylglucosamine--peptide N-acetylglucosaminyltransferase 110 kDa subunit	3-prime-UTR
chr5	22833746	Intergenic region	Acropora millepora protein Spindly-B-like		4e-114
chr5	22853579	Intergenic region	Acropora digitifera methionine adenosyltransferase 2 subunit beta-like		0
chr5	24234243	Amillepora08001	Amyloid-beta A4 precursor protein-binding family B member 1	Exon, AA change: Arg205Ser
chr5	24236015	Amillepora08001	Amyloid-beta A4 precursor protein-binding family B member 1	Exon, AA change: His718Arg
chr5	24236160	Amillepora08001	Amyloid-beta A4 precursor protein-binding family B member 1	Exon, AA change: Lys766Asn
chr5	24595746	Intergenic region	Acropora digitifera thioredoxin domain-containing protein 9-like		0
chr5	24600259	Intergenic region	Acropora millepora inositol 1,4,5-trisphosphate receptor-like		0
chr5	24759153	Intergenic region	Acropora millepora uncharacterized LOC114960886		0
chr5	24956399	Amillepora08054	3-hydroxyacyl-CoA dehydrogenase type-2	synonymous
chr5	24956469	Amillepora08054	3-hydroxyacyl-CoA dehydrogenase type-2	Intron
chr5	25036780	Amillepora08060	Acropora millepora uncharacterized LOC114960918	3-prime-UTR	0
chr5	25115878	Amillepora08069	Guanylate cyclase soluble subunit beta-1	Intron
chr5	25232636	Amillepora08079	Acropora millepora optineurin-like	synonymous	0
chr5	26444396	Amillepora08202	Acropora digitifera uncharacterized LOC107344986	Exon, AA change: Met199Ile	1e-121
chr5	26908952	Intergenic region	Acropora millepora beta-lactamase-like protein 2		8e-08
chr5	26909008	Intergenic region	Acropora millepora beta-lactamase-like protein 2
chr5	26909027	Intergenic region	Acropora millepora beta-lactamase-like protein 2
chr5	26909035	Intergenic region	Acropora millepora beta-lactamase-like protein 2		1e-61
chr5	27031860	Intergenic region	Acropora millepora BTB/POZ domain-containing protein KCTD8-like		0
chr5	27463752	Amillepora08287	Pericentriolar material 1 protein	synonymous
chr5	29320441	Amillepora08401	Protein Wnt-16	3-prime-UTR
chr5	29352732	Amillepora08404	Acropora millepora uncharacterized LOC122959985	5_prime_UTR_premature_start_codon_gain_variant	0
chr5	30383287	Amillepora08507	Ras-related protein Rab-18-B	3-prime-UTR
chr5	30384792	Intergenic region	---
chr5	30618427	Amillepora08533	Double-stranded RNA-specific editase 1	3-prime-UTR
chr5	30621830	Intergenic region	Acropora digitifera RNA polymerase-associated protein LEO1-like		0
chr5	30628493	Amillepora08534	RNA polymerase-associated protein LEO1	3-prime-UTR
chr5	30644028	Intergenic region	---
chr5	30895500	Amillepora08567	60S ribosomal protein L27	Exon, AA change: Asp31Glu
chr6	197290	Amillepora18692	Coadhesin	3-prime-UTR
chr6	835657	Intergenic region	Acropora millepora delta-1-pyrroline-5-carboxylate dehydrogenase, mitochondrial-like		0
chr6	1563742	Amillepora18800	Acropora millepora uncharacterized LOC114967501	3-prime-UTR	0
chr6	1730605	Intergenic region	Acropora millepora transmembrane protein 177-like		2e-43
chr6	2067003	Amillepora18850	Glutathione S-transferase kappa 1	3-prime-UTR
chr6	2414402	Intergenic region	Acropora digitifera uncharacterized		6e-38
chr6	2414426	Intergenic region	Acropora digitifera uncharacterized		6e-21
chr6	3074426	Intergenic region	Acropora digitifera uncharacterized LOC107328311		0
chr6	3246114	Intergenic region	Acropora millepora acidic leucine-rich nuclear phosphoprotein 32 family member B-like		0
chr6	3323171	Amillepora18958	Integrin-linked kinase-associated serine/threonine phosphatase 2C	3-prime-UTR
chr6	3901771	Amillepora19013	Endothelin-converting enzyme homolog	Exon, AA change: Glu398Gly
chr6	4139854	Amillepora19035	Lens fiber membrane intrinsic protein	3-prime-UTR
chr6	6338568	Amillepora19218	Polyhomeotic-like protein 1	3-prime-UTR
chr6	7820892	Intergenic region	Acropora millepora cationic amino acid transporter 2-like		6e-60
chr6	7882296	Amillepora19345	Tyrosine-protein phosphatase non-receptor type 11	Exon synonymous variant
chr6	8084352	Amillepora19361	Translocon-associated protein subunit gamma	synonymous
chr6	8119295	Amillepora19366	Acropora millepora uncharacterized LOC114954782	3-prime-UTR	0
chr6	8135438	Intergenic region	Acropora millepora myosin-11-like		0
chr6	8955263	Amillepora19435	Acetyl-coenzyme A transporter 1	synonymous
chr6	9320947	Intergenic region	---
chr6	9320976	Intergenic region	---
chr6	9386595	Intergenic region	Acropora digitifera UBX domain-containing protein 11-like		0
chr6	9541508	Amillepora19484	Zinc finger protein 570	Exon, AA change: Pro665Ser
chr6	10253000	Amillepora19558	Profilin-4	3-prime-UTR
chr6	10254355	Intergenic region	Acropora millepora sialomucin core protein 24-like		0
chr6	12291804	Amillepora19737	Acropora millepora uncharacterized LOC114954993	3-prime-UTR	0
chr6	12454783	Intergenic region	Acropora millepora polycomb protein SCMH1-like		0
chr6	12686972	Intergenic region	Acropora millepora transcription factor IIIA-like		4e-25
chr6	14109752	Amillepora19881	SH3 domain-containing kinase-binding protein 1	synonymous
chr6	14723880	Amillepora19940	Vacuolar protein sorting-associated protein 13C	3-prime-UTR
chr6	15103734	Intergenic region	---
chr6	15219742	Intergenic region	Acropora millepora androglobin-like		0
chr6	15487629	Intergenic region	Acropora digitifera structural maintenance of chromosomes protein 6-like		0
chr6	16081073	Amillepora20049	ADP-ribosylation factor-like protein 13B	synonymous
chr6	16278909	Amillepora20065	Tyrosine--tRNA ligase, cytoplasmic	synonymous
chr6	16840727	Amillepora20112	Cystatin-B	synonymous
chr6	16910540	Intergenic region	Acropora digitifera uncharacterized LOC107336362		0
chr6	16910903	Intergenic region	Acropora digitifera uncharacterized LOC107336362		0
chr6	16910996	Intergenic region	Acropora digitifera uncharacterized LOC107336362		0
chr6	17597271	Intergenic region	Acropora millepora baculoviral IAP repeat-containing protein 3-like		0
chr6	17905638	Intergenic region	Acropora millepora wiskott-Aldrich syndrome protein family member 3-like		2e-99
chr6	19096683	Intergenic region	Acropora millepora G-protein coupled receptor 161-like		0
chr6	19169457	Amillepora20298	Alkaline phosphatase, tissue-nonspecific isozyme	Intron
chr6	19564888	Amillepora20323	Probable U3 small nucleolar RNA-associated protein 11	Exon, AA change: Arg132Cys
chr6	19763244	Amillepora20340	Phosphatidylinositol-binding clathrin assembly protein	3-prime-UTR
chr7	13715	Amillepora10917	Acropora millepora uncharacterized LOC114955163	synonymous	0
chr7	117090	Amillepora10921	Collagen alpha-1(XXVII) chain B	Exon synonymous variant
chr7	613451	Intergenic region	Acropora millepora IQ calmodulin-binding motif-containing protein 1-like		0
chr7	720712	Intergenic region	Acropora digitifera nucleotide-binding oligomerization domain-containing protein 2-like		1e-164
chr7	1051388	Amillepora10994	ADP-ribosylation factor-like protein 5B	3-prime-UTR
chr7	2005721	Intergenic region	Acropora millepora spondin-1-like		0
chr7	2267278	Amillepora11064	THUMP domain-containing protein 1	Exon synonymous variant
chr7	2267327	Amillepora11064	THUMP domain-containing protein 1	Exon, AA change: Val292Leu
chr7	2267395	Amillepora11064	THUMP domain-containing protein 1	3-prime-UTR
chr7	2267428	Amillepora11064	THUMP domain-containing protein 1	3-prime-UTR
chr7	2274879	Intergenic region	---
chr7	2564181	Amillepora11097	DnaJ homolog subfamily B member 6	3-prime-UTR
chr7	2675305	Amillepora11105	Rac GTPase-activating protein 1	3-prime-UTR
chr7	4773865	Intergenic region	Acropora millepora uncharacterized LOC114952530		0
chr7	5282232	Intergenic region	Acropora millepora GATOR complex protein MIOS-A-like		1e-51
chr7	5860356	Amillepora11319	Peptidyl-prolyl cis-trans isomerase G	synonymous
chr7	6297850	Amillepora11351	EF-hand calcium-binding domain-containing protein 1;	3-prime-UTR
chr7	6303680	Amillepora11352	Protein AF-10	3-prime-UTR
chr7	10647290	Intergenic region	Acropora millepora 39S ribosomal protein L32, mitochondrial-like		0
chr7	10653861	Intergenic region	Acropora millepora transmembrane and ubiquitin-like domain-containing protein 1		0
chr7	13426518	Intergenic region	---
chr7	16088814	Amillepora12203	Formin-2	3-prime-UTR
chr7	16515663	Amillepora12241	E3 ubiquitin-protein ligase MARCH9	3-prime-UTR
chr7	17905193	Amillepora12367	Serine/threonine-protein kinase tousled-like 2	3-prime-UTR
chr7	18848971	Amillepora12460	Integrin alpha-9	Intron
chr7	19616444	Amillepora12529	Collagen alpha-2(I) chain	3-prime-UTR
chr7	19616541	Amillepora12529	Collagen alpha-2(I) chain	3-prime-UTR
chr7	19966205	Amillepora12560	N-chimaerin	synonymous
chr7	20526645	Amillepora12602	Acropora millepora uncharacterized LOC122960901	3-prime-UTR	7e-98
chr7	20579006	Intergenic region	Acropora millepora vegetative incompatibility protein HET-E-1-like		0
chr7	20722422	Amillepora12614	Acropora millepora uncharacterized LOC114955234	3-prime-UTR	0
chr7	21530249	Amillepora12687	Reversion-inducing cysteine-rich protein with Kazal motifs	3-prime-UTR
chr7	21954003	Amillepora12716	CCAAT/enhancer-binding protein zeta	synonymous
chr7	22094001	Amillepora12729	DBH-like monooxygenase protein 1	3-prime-UTR
chr7	22192821	Amillepora12739	Fibropellin-1	Exon, AA change: Val660Ile
chr7	22421606	Amillepora12757	DNA topoisomerase 1	Intron
chr7	23048433	Amillepora12810	CUB and peptidase domain-containing protein 1	Exon synonymous variant
chr7	23758462	Amillepora12861	Serine/threonine-protein phosphatase 6 regulatory ankyrin repeat subunit B	Intron
chr8	961705	Intergenic region	Acropora millepora ZP domain-containing protein-like		0
chr8	2035534	Amillepora23640	Acropora digitifera leucine-rich repeats and immunoglobulin-like domains protein 1	Exon, AA change: Gln82Lys	1e-178
chr8	2070152	Amillepora23642	Chymotrypsinogen 2	3-prime-UTR
chr8	2769223	Intergenic region	Acropora millepora uncharacterized LOC114963047		0
chr8	6487117	Amillepora23956	Beta-galactosidase-1-like protein 3	3-prime-UTR
chr8	7487940	Intergenic region	Acropora digitifera uncharacterized LOC107341263		0
chr8	7724188	Amillepora24045	FUN14 domain-containing protein 1B	5-prime-UTR
chr8	8060122	Intergenic region	Acropora millepora uncharacterized LOC114971375		0
chr8	8538570	Intergenic region	Acropora millepora trace amine-associated receptor 9-like		2e-161
chr8	8668167	Amillepora24111	Glypican-5	3-prime-UTR
chr8	8670243	Intergenic region	---
chr8	10234328	Amillepora24234	B-cell lymphoma 3 protein	Intron
chr8	10289128	Amillepora24238	Acropora millepora ubiquitin carboxyl-terminal hydrolase 2-like	3-prime-UTR	0
chr8	11483288	Amillepora24308	THAP domain-containing protein 4	3-prime-UTR
chr8	11628941	Amillepora24324	Rho guanine nucleotide exchange factor 12	5_prime_UTR
chr8	11887309	Amillepora24341	SPRY domain-containing protein 7	3-prime-UTR
chr8	12066965	Amillepora24356	GRAM domain-containing protein 1B;	Intron
chr8	12656822	Amillepora24396	Renin receptor	synonymous
chr8	14546562	Amillepora24553	E3 ubiquitin-protein ligase CBL-B	Intron
chr8	15006438	Amillepora24584	WASH complex subunit 2	Exon, AA change: Pro1232Ala
chr8	15195131	Amillepora24597	Major facilitator superfamily domain-containing protein 1	3-prime-UTR
chr8	15861361	Intergenic region	Acropora millepora protein BTG2-like		0
chr8	15995440	Amillepora24662	Disks large 1 tumor suppressor protein	3-prime-UTR
chr8	16011821	Intergenic region	Acropora digitifera transcription initiation factor TFIID subunit 9B-like		0
chr8	16040876	Amillepora24667	Acropora millepora myosin-2 heavy chain-like	5_prime_UTR	0
chr8	16174692	Intergenic region	Acropora millepora isolate LDH lactate dehydrogenase-like		5e-95
chr8	16512018	Amillepora24719	Integrator complex subunit 4	synonymous
chr8	16512397	Intergenic region	Acropora millepora cilia- and flagella-associated protein 300-like		7e-28
chr8	16512527	Intergenic region	Acropora millepora cilia- and flagella-associated protein 300-like		7e-28
chr8	16739540	Amillepora24737	Cilia- and flagella-associated protein 44	synonymous
chr8	16762086	Intergenic region	Acropora millepora sodium/potassium-transporting ATPase subunit beta-1-like		0
chr8	16920657	Intergenic region	---
chr8	17464285	Amillepora24820	Bromodomain testis-specific protein	Exon, AA change: Asp833Gly
chr8	17471085	Intergenic region	Acropora millepora dnaJ homolog subfamily C member 21-like		4e-174
chr8	17472729	Intergenic region	Acropora millepora dnaJ homolog subfamily C member 21-like		4e-12
chr8	17478647	Intergenic region	Acropora millepora VID27-like protein		0
chr8	17478670	Intergenic region	Acropora millepora VID27-like protein		0
chr8	17703640	Amillepora24846	Stress-associated endoplasmic reticulum protein 2	5_prime_UTR
chr9	704984	Amillepora20424	Acropora millepora uncharacterized LOC114961230	synonymous	0
chr9	1252006	Intergenic region	Acropora millepora MAM and LDL-receptor class A domain-containing protein 1-like		0
chr9	1992015	Amillepora20538	Protein scribble homolog	5-prime-UTR
chr9	4644562	Intergenic region	Acropora millepora 60S ribosomal protein L7-like		2e-60
chr9	4644736	Intergenic region	Acropora millepora 60S ribosomal protein L7-like		2e-60
chr9	4996223	Intergenic region	Acropora millepora adenosine receptor A2b-like		0
chr9	6097335	Amillepora20947	Ras-related GTP-binding protein C	synonymous
chr9	7364497	Intergenic region	Acropora millepora uncharacterized LOC122962316		0
chr9	7956876	Amillepora21104	Bone morphogenetic protein 7	3-prime-UTR
chr9	9507270	Intergenic region	Acropora millepora deoxyhypusine hydroxylase-like		0
chr9	9592013	Intergenic region	Acropora millepora polyadenylate-binding protein 4-like		0
chr9	11305321	Intergenic region	Orbicella faveolata uncharacterized LOC110054496		6e-50
chr9	11539399	Amillepora21357	AP2-associated protein kinase 1	3-prime-UTR
chr9	11907955	Intergenic region	Acropora millepora trace amine-associated receptor 2-like		0
chr9	12019152	Amillepora21385	Extracellular sulfatase Sulf-1	Exon, AA change: Arg448Gln
chr9	12503975	Intergenic region	Acropora millepora cubilin-like		0
chr9	13062554	Intergenic region	Acropora digitifera putative nuclease HARBI1		2e-49
chr9	15374929	Amillepora21577	E3 ubiquitin-protein ligase MIB2	Intron
chr9	15374956	Amillepora21577	E3 ubiquitin-protein ligase MIB2	Intron
chr10	650375	Amillepora16821	ETS domain-containing protein Elk-1	5_prime_UTR
chr10	1109095	Amillepora16854	Alpha-aminoadipic semialdehyde synthase, mitochondria	Exon, AA change: Thr881Ser
chr10	2046401	Intergenic region	Acropora millepora exportin-T-like		1e-22
chr10	2113724	Intergenic region	Acropora millepora uncharacterized LOC114966078		5e-135
chr10	2256741	Amillepora16947	S-adenosylmethionine sensor upstream of mTORC1	3-prime-UTR
chr10	2668973	Intergenic region	Acropora millepora uncharacterized LOC114969063		2e-112
chr10	3080731	Amillepora17031	Inactive histone-lysine N-methyltransferase 2E	Exon, AA change: Pro333Ala
chr10	3085598	Amillepora17031	Inactive histone-lysine N-methyltransferase 2E	Exon, AA change: Ala84Val
chr10	3335215	Intergenic region	Acropora millepora uncharacterized LOC122963252		0
chr10	3840709	Amillepora17077	Cilia- and flagella-associated protein 100	synonymous
chr10	3951267	Amillepora17089	25S rRNA (cytosine-C(5))-methyltransferase rcm1	3-prime-UTR
chr10	10055062	Amillepora17759	Acropora millepora uncharacterized LOC114960967	3-prime-UTR	0
chr10	10055824	Amillepora17759	Acropora millepora uncharacterized LOC114960967	3-prime-UTR	0
chr10	10678205	Amillepora17811	Acropora millepora golgin subfamily A member 6-like protein 22	Exon, AA change: Gln163Glu	4e-111
chr10	11478380	Intergenic region	Acropora digitifera uncharacterized LOC107350321		6e-112
chr10	11754427	Intergenic region	---
chr10	11928409	Amillepora17925	Transcription factor HES-4	5-prime-UTR
chr10	11970210	Intergenic region	---
chr10	12126851	Amillepora17937	Fibroblast growth factor receptor	Intron
chr10	12396573	Amillepora17953	Apoptosis regulator R1	3-prime-UTR
chr10	14657390	Amillepora18085	Fibroblast growth factor receptor 1	3-prime-UTR
chr10	14696186	Amillepora18087	SMC5-SMC6 complex localization factor protein 2	Exon, AA change: His86Tyr
chr10	15950011	Amillepora18188	Ubiquitin-conjugating enzyme E2 L3	3-prime-UTR
chr10	16412361	Amillepora18241	Nucleolar GTP-binding protein 2	Exon, AA change: Asn525Ser
chr10	16686800	Amillepora18259	Tubulin alpha-1C chain	synonymous
chr10	17592201	Intergenic region	Acropora millepora acylamino-acid-releasing enzyme-like		1e-176
chr10	17964704	Amillepora18353	Putative helicase mov-10-B.1	Exon, AA change: Ser102Asn
chr10	19125756	Amillepora18462	ATP-dependent RNA helicase MAK5	synonymous
chr10	19220843	Intergenic region	Acropora millepora neuromedin-K receptor-like		0
chr10	19790714	Amillepora18526	Sodium/glucose cotransporter 5	Exon, AA change: Ile647Leu
chr10	19800682	Intergenic region	Acropora millepora sodium/glucose cotransporter 5-like		1e-164
chr10	20035791	Amillepora18543	Coatomer subunit gamma-2	synonymous
chr11	736523	Amillepora26329	60S ribosomal protein L10	5-prime-UTR
chr11	1825060	Amillepora26477	Protein SMG5	3-prime-UTR
chr11	2375120	Amillepora26519	DnaJ homolog subfamily C member 10	5_prime_UTR
chr11	2740588	Amillepora26549	Protein phosphatase 1 regulatory subunit 21	Exon, AA change: Val99Met
chr11	3174940	Amillepora26581	Homeobox protein Nkx-2.2a	3-prime-UTR
chr11	3389866	Intergenic region	Acropora millepora pre-mRNA-splicing factor CWC25 homolog		0
chr11	3686390	Amillepora26623	1-phosphatidylinositol 4,5-bisphosphate phosphodiesterase beta-4;	synonymous
chr11	4194006	Intergenic region	Acropora millepora endosome/lysosome-associated apoptosis and autophagy regulator family member 2-like		0
chr11	4744260	Intergenic region	Acropora millepora adenylosuccinate lyase-like		5e-51
chr11	5856944	Amillepora26778	Multifunctional methyltransferase subunit TRM112-like protein	3-prime-UTR
chr11	11062659	Intergenic region	Actinia tenebrosa dynein assembly factor 3, axonemal-like		2e-36
chr11	11654242	Amillepora27228	Kalirin	Intron
chr11	12260874	Amillepora27264	Heterogeneous nuclear ribonucleoprotein U-like protein 1	Intron
chr11	13830803	Amillepora27358	26S proteasome non-ATPase regulatory subunit 7	3-prime-UTR
chr11	13959481	Amillepora27376	Dual adapter for phosphotyrosine and 3-phosphotyrosine and 3-phosphoinositide	3-prime-UTR
chr11	14111681	Amillepora27386	Beta-1,3-galactosyltransferase 6	Exon, AA change: Met322Arg
chr11	14842966	Amillepora27445	Homeobox protein OTX1 B	synonymous
chr11	15527695	Amillepora27497	Serine/threonine-protein kinase AtPK1/AtPK6	Exon, AA change: Ala1026Thr
chr11	15748771	Intergenic region	Acropora digitifera uncharacterized LOC107337576		0
chr12	1372976	Amillepora13039	Toll-like receptor 13	3-prime-UTR
chr12	1885226	Amillepora13086	---	Exon, AA change: Val8Phe
chr12	2196516	Amillepora13107	Tetraspanin-11	3-prime-UTR
chr12	2899750	Amillepora13161	Zinc finger protein 888	5_prime_UTR
chr12	2951021	Amillepora13169	Acropora digitifera RAD51-associated protein 1-like	3-prime-UTR	0
chr12	3362733	Intergenic region	Acropora digitifera protein EFR3 homolog B-like		2e-49
chr12	3665877	Intergenic region	Acropora digitifera spermatogenesis-defective protein 39 homolog		2e-31
chr12	3699900	Amillepora13239	--	3-prime-UTR
chr12	3762566	Amillepora13244	Low-density lipoprotein receptor-related protein 6	synonymous
chr12	4793703	Amillepora13327	Acropora millepora serine/arginine repetitive matrix protein 2-like	3-prime-UTR	0
chr12	4795986	Amillepora13327	Acropora millepora serine/arginine repetitive matrix protein 2-like	3-prime-UTR	0
chr12	6711950	Amillepora13525	RNA polymerase-associated protein CTR9 homolog	synonymous
chr12	6803700	Amillepora13533	ZP domain-containing protein	3-prime-UTR
chr12	8179454	Intergenic region	Acropora millepora F-box/LRR-repeat protein 20-like		0
chr12	8206891	Intergenic region	Acropora millepora uncharacterized LOC114948244		3e-79
chr12	9110857	Amillepora13721	Sodium-independent sulfate anion transporter	intron
chr12	10368054	Amillepora13838	Acropora digitifera uncharacterized LOC107355650	intron	0
chr12	12357206	Amillepora13992	Cysteine-rich motor neuron 1 protein	3-prime-UTR
chr12	13161748	Amillepora14061	Acropora millepora uncharacterized LOC114971494	3-prime-UTR	0
chr12	14265972	Amillepora14127	Anoctamin-4	3-prime-UTR
chr12	15872734	Amillepora14260	Rho GTPase-activating protein 44	3-prime-UTR
chr12	17827684	Amillepora14418	Probable E3 ubiquitin-protein ligase MGRN1	3-prime-UTR
chr12	17827711	Amillepora14418	Probable E3 ubiquitin-protein ligase MGRN1	3-prime-UTR
chr12	18282402	Intergenic region	Acropora millepora ketimine reductase mu-crystallin-like		5e-160
chr12	18282411	Intergenic region	Acropora millepora ketimine reductase mu-crystallin-like		5e-160
chr12	18282920	Amillepora14462	Ketimine reductase mu-crystallin	3-prime-UTR
chr12	18609890	Intergenic region	Acropora millepora myosin heavy chain, striated muscle-like		0
chr12	18864390	Intergenic region	Acropora millepora polycystic kidney disease protein 1-like 2		0
chr12	19357487	Amillepora14546	Hemagglutinin/amebocyte aggregation factor	Exon, AA change: Pro260Arg
chr12	20403989	Amillepora14626	Dolichyl-diphosphooligosaccharide--protein glycosyltransferase subunit STT3A	synonymous
chr12	20969631	Amillepora14686	Acropora millepora uncharacterized LOC114957676	Intron	0
chr12	21125848	Intergenic region	Acropora millepora coiled-coil domain-containing protein 137-like		0
chr12	21800943	Intergenic region	Acropora digitifera uncharacterized LOC107335474		0
chr12	21863110	Amillepora14742	Regulatory-associated protein of mTOR	Intron
chr12	22196411	Amillepora14764	Aryl hydrocarbon receptor	3-prime-UTR
chr12	22196562	Amillepora14764	Aryl hydrocarbon receptor	3-prime-UTR
chr12	22259695	Intergenic region	Acropora millepora tropomyosin-like		0
chr12	22403792	Amillepora14777	ATP-binding cassette sub-family A member 5	3-prime-UTR
chr12	22405818	Intergenic region	Acropora millepora uncharacterized		1e-61
chr12	22458014	Intergenic region	Acropora millepora dynactin subunit 5-like		0
chr12	23022357	Amillepora14835	ATP-binding cassette sub-family A member 3	3-prime-UTR
chr13	41863	Amillepora14866	Protein-glucosylgalactosylhydroxylysine glucosidase	Exon, AA change: Ser1184Phe
chr13	90546	Amillepora14876	N-terminal kinase-like protein	synonymous
chr13	157206	Intergenic region	Acropora millepora synaptotagmin-5-like		0
chr13	1844351	Intergenic region	Acropora millepora uncharacterized LOC114956613		0
chr13	2758517	Amillepora15111	Serine/threonine-protein phosphatase 2A regulatory subunit B'' subunit gamma	3-prime-UTR
chr13	3224179	Amillepora15159	DNA-directed RNA polymerase III subunit RPC6	synonymous
chr13	3291660	Intergenic region	Acropora millepora putative ATP-dependent RNA helicase DHX57		0
chr13	3768600	Amillepora15207	Mammalian ependymin-related protein 1	Exon, AA change: Val5Leu
chr13	4891673	Amillepora15292	Poly [ADP-ribose] polymerase 1	synonymous
chr13	5205616	Amillepora15323	Cardiolipin synthase (CMP-forming)	synonymous
chr13	5211883	Intergenic region	Acropora millepora uncharacterized		4e-88
chr13	5557600	Intergenic region	---
chr13	7330152	Intergenic region	Acropora millepora uncharacterized LOC114954830		0
chr13	7549237	Amillepora15521	COUP transcription factor 2	3-prime-UTR
chr13	7916532	Amillepora15554	Cholesterol 24-hydroxylase	synonymous
chr13	8062598	Intergenic region	Acropora millepora protein NDRG3-like		0
chr13	10517892	Amillepora15763	Transmembrane protein Tmp21	3-prime-UTR
chr13	10518356	Amillepora15763	Transmembrane protein Tmp21	3-prime-UTR
chr13	10706805	Intergenic region	Acropora millepora ubiquitin carboxyl-terminal hydrolase 34-like		0
chr13	12726423	Amillepora16017	Mediator of RNA polymerase II transcription subunit 14	3-prime-UTR
chr13	13476017	Amillepora16062	Inositol-trisphosphate 3-kinase B	3-prime-UTR
chr13	13573035	Intergenic region	Acropora millepora uncharacterized		4e-115
chr13	13633555	Amillepora16078	Annexin A13	Exon, AA change: Ala212Val
chr13	13935406	Amillepora16106	COMM domain-containing protein 6	3-prime-UTR
chr13	14813047	Intergenic region	Acropora millepora uncharacterized		7e-58
chr13	15001451	Intergenic region	Acropora millepora uncharacterized LOC114960791		0
chr13	15229631	Intergenic region	Acropora millepora uncharacterized LOC114960773		0
chr13	15853694	Intergenic region	Acropora millepora polyribonucleotide nucleotidyltransferase 1, mitochondrial-like		7e-175
chr13	15853842	Intergenic region	Acropora millepora polyribonucleotide nucleotidyltransferase 1, mitochondrial-like		7e-175
chr13	15853888	Intergenic region	Acropora millepora polyribonucleotide nucleotidyltransferase 1, mitochondrial-like		7e-175
chr13	16025681	Amillepora16259	Acropora millepora uncharacterized LOC114946805	3-prime-UTR	0
chr13	16344052	Amillepora16298	RNA polymerase-associated protein RTF1 homolog	synonymous
chr13	17126354	Amillepora16358	Zinc finger RNA-binding protein	3-prime-UTR
chr13	18312643	Intergenic region	Acropora millepora zinc phosphodiesterase ELAC protein 1-like		0
chr13	18540764	Intergenic region	---
chr13	18560737	Amillepora16446	Glycine N-methyltransferase	3-prime-UTR
chr13	19049062	Amillepora16476	Equistatin	Exon, AA change: Gly533Ala
chr13	19105504	Amillepora16483	Acropora millepora uncharacterized LOC114956812	Exon, AA change: Ile273Val	0
chr13	19300613	Intergenic region	---
chr13	19779798	Amillepora16553	T-complex protein 1 subunit delta	Exon, AA change: Ala512Val
chr13	20537229	Amillepora16628	Mediator of RNA polymerase II transcription subunit 29	3-prime-UTR
chr13	20537305	Amillepora16628	Mediator of RNA polymerase II transcription subunit 29	3-prime-UTR
chr13	20967041	Intergenic region	Acropora digitifera inactive tyrosine-protein kinase 7-like		0
chr13	21052181	Amillepora16669	Zinc finger protein DPF3	3-prime-UTR
chr13	21663628	Intergenic region	Acropora millepora uncharacterized LOC114957813		0
chr13	21748705	Amillepora16717	Kinesin-like protein KIF16B	3-prime-UTR
chr13	21749500	Intergenic region	Acropora millepora serine protease 23-like		0
chr14	588168	Amillepora24928	Serine/arginine-rich splicing factor 1	3-prime-UTR
chr14	608757	Amillepora24931	Serine/threonine-protein phosphatase PP1-beta	3-prime-UTR
chr14	946793	Amillepora24967	Small G protein signaling modulator 2	3-prime-UTR
chr14	948315	Amillepora24967	Small G protein signaling modulator 2	Splicing variant
chr14	953049	Amillepora24967	Small G protein signaling modulator 2	Exon, AA change: Thr287Ile
chr14	1055527	Amillepora24982	SH3 and PX domain-containing protein 2B	3-prime-UTR
chr14	1108670	Intergenic region	Acropora millepora apoptosis-inducing factor 3-like		0
chr14	1108818	Amillepora24987	Apoptosis-inducing factor 3	3-prime-UTR
chr14	1118862	Amillepora24988	Cytochrome c oxidase subunit 6A, mitochondrial	synonymous
chr14	1315559	Amillepora25017	Protein phosphatase 1D	3-prime-UTR
chr14	1596904	Intergenic region	Acropora millepora tumor protein 63-like		1e-76
chr14	1907353	Amillepora25070	Histone-lysine N-methyltransferase, H3 lysine-79 specific	3-prime-UTR
chr14	1907486	Amillepora25070	Histone-lysine N-methyltransferase, H3 lysine-79 specific	3-prime-UTR
chr14	2002620	Amillepora25075	Importin-13	3-prime-UTR
chr14	2152350	Intergenic region	Acropora millepora transcription factor AP-1-like		0
chr14	3581047	Intergenic region	Acropora millepora uncharacterized LOC114968405		3e-103
chr14	3688161	Amillepora25225	Inactive tyrosine-protein kinase transmembrane receptor ROR1	Intron
chr14	3896603	Amillepora25238	Tubulin polyglutamylase TTLL7	3-prime-UTR
chr14	4051136	Intergenic region	Acropora millepora trithorax group protein osa-like		0
chr14	4777188	Amillepora25320	E3 ubiquitin-protein ligase DZIP3	Exon, AA change: Ser182Phe
chr14	4837771	Amillepora25325	Epidermal growth factor receptor substrate 15-like 1	Exon, AA change: His78Arg
chr14	4962100	Amillepora25339	Cytochrome c-type heme lyase	3-prime-UTR
chr14	5371942	Amillepora25361	Acropora millepora uncharacterized LOC114970783	Exon, AA change: Met59Ile	0
chr14	8244042	Amillepora25596	Rho GTPase-activating protein 29	Intron
chr14	12311118	Intergenic region	Acropora digitifera uncharacterized, ncRNA		7e-112
chr14	12829505	Amillepora25933	Protein YIPF1	3-prime-UTR
chr14	13051006	Intergenic region	Acropora digitifera urokinase plasminogen activator surface receptor-like		4e-66
chr14	14163032	Intergenic region	Dipsastraea rotumana isolate WF101 Pax-C gene		2e-70
chr14	14350557	Amillepora26017	Peptidylprolyl isomerase domain and WD repeat-containing protein 1	3-prime-UTR
chr14	14408091	Amillepora26021	Midasin	Exon, AA change: Glu617Gly
chr14	14817113	Intergenic region	Acropora millepora probable serine/threonine-protein kinase drkD		3e-178
chr14	15207002	Amillepora26077	Receptor-type tyrosine-protein phosphatase delta	synonymous
chr14	15207046	Amillepora26077	Receptor-type tyrosine-protein phosphatase delta	Exon, AA change: Ser152Gly
chr14	15777043	Amillepora26119	Serine/threonine-protein kinase NIM1	synonymous
chr14	15867608	Intergenic region	---
chr14	16149066	Amillepora26149	Delta(3,5)-Delta(2,4)-dienoyl-CoA isomerase, mitochondrial	Intron
chr14	16194833	Amillepora26155	Probable rRNA-processing protein EBP2	Exon, AA change: Arg38Leu
chr14	16208922	Amillepora26155	Probable rRNA-processing protein EBP2	Exon, AA change: Thr455Pro
chr14	16292372	Amillepora26166	Acropora millepora trichohyalin-like	synonymous	0
chr14	16300558	Amillepora26166	Acropora millepora trichohyalin-like	Exon, AA change: Arg191Gln	0
chr14	16807263	Amillepora26202	Acropora millepora uncharacterized LOC114963538	Exon, AA change: Ala76Val	7e-111
chr14	17064871	Amillepora26221	E3 ubiquitin-protein ligase Topors	3-prime-UTR
chr14	17083324	Amillepora26224	UDP-N-acetylglucosamine transferase subunit ALG14 homolog	3-prime-UTR
chr14	17186023	Amillepora26234	Tyrosine-protein kinase SYK	Exon synonymous variant
chr14	17186041	Amillepora26234	Tyrosine-protein kinase SYK	Exon synonymous variant
Sc0000189	309672	Amillepora33954	Serine/threonine-protein kinase WNK1	Intron
