# Supplementary material for: Genomic signatures suggesting adaptation to ocean acidification in a coral holobiont from volcanic CO2 seeps
Source: Commun Biol. 2023 Jul 22;6:769. doi: 10.1038/s42003-023-05103-7 (PMC10363134; doi:10.1038/s42003-023-05103-7)
Supplement: Supplementary file 5 — Supplementary Data 2 [file 42003_2023_5103_MOESM5_ESM.xlsx]

## Sheet: Pannzer2.go_FDR025_2.GO.signifi
Supplementary Data 2. Gene Set Enrichment Analysis (GSEA) results
GO.ID	Term	Annotated	Significant	Pvalue	Class	gene	FDR
GO:0045603	positive regulation of endothelial cell differentiation	2	2	0.00039	BP	Amillepora05687-RA, Amillepora21104-RA	0.220993
GO:0045621	positive regulation of lymphocyte differentiation	10	3	0.00083	BP	Amillepora10499-RA, Amillepora04708-RA, Amillepora15111-RA	0.220993
GO:0001711	endodermal cell fate commitment	3	2	0.00116	BP	Amillepora16298-RA, Amillepora08534-RA	0.220993
GO:0000278	mitotic cell cycle	165	10	0.00159	BP	Amillepora05723-RA, Amillepora08867-RA, Amillepora03553-RA, Amillepora21960-RA, Amillepora10714-RA, Amillepora09708-RA, Amillepora05037-RA, Amillepora18259-RA, Amillepora22273-RA, Amillepora11105-RA	0.220993
GO:0050685	positive regulation of mRNA processing	4	2	0.00229	BP	Amillepora08533-RA, Amillepora08534-RA	0.220993
GO:0031440	regulation of mRNA 3'-end processing	4	2	0.00229	BP	Amillepora24928-RA, Amillepora08534-RA	0.220993
GO:1902600	proton transmembrane transport	48	5	0.00249	BP	Amillepora24987-RA, Amillepora04680-RA, Amillepora07598-RA, Amillepora24988-RA, Amillepora19435-RA	0.220993
GO:0048468	cell development	237	12	0.00259	BP	Amillepora19345-RA, Amillepora22668-RA, Amillepora12560-RA, Amillepora17925-RA, Amillepora21104-RA, Amillepora11097-RA, Amillepora03480-RA, Amillepora24553-RA, Amillepora27228-RA, Amillepora09932-RA, Amillepora08533-RA, Amillepora00093-RA	0.220993
GO:0051707	response to other organism	148	9	0.00266	BP	Amillepora15159-RA, Amillepora21104-RA, Amillepora18353-RA, Amillepora22668-RA, Amillepora17937-RA, Amillepora04708-RA, Amillepora04345-RA, Amillepora10499-RA, Amillepora22025-RA	0.220993
GO:0048871	multicellular organismal homeostasis	49	5	0.00273	BP	Amillepora21104-RA, Amillepora06397-RA, Amillepora00666-RA, Amillepora14835-RA, Amillepora22668-RA	0.220993
GO:0030336	negative regulation of cell migration	16	3	0.00356	BP	Amillepora09624-RA, Amillepora08533-RA, Amillepora00093-RA	0.220993
GO:0048488	synaptic vesicle endocytosis	5	2	0.00377	BP	Amillepora20340-RA, Amillepora07010-RA	0.220993
GO:0060415	muscle tissue morphogenesis	5	2	0.00377	BP	Amillepora16669-RA, Amillepora08533-RA	0.220993
GO:0051569	regulation of histone H3-K4 methylation	5	2	0.00377	BP	Amillepora13525-RA, Amillepora16298-RA	0.220993
GO:0051321	meiotic cell cycle	34	4	0.00437	BP	Amillepora24931-RA, Amillepora00093-RA, Amillepora03553-RA, Amillepora21960-RA	0.220993
GO:0060395	SMAD protein signal transduction	6	2	0.00558	BP	Amillepora21104-RA, Amillepora19435-RA	0.220993
GO:0046890	regulation of lipid biosynthetic process	19	3	0.0059	BP	Amillepora14835-RA, Amillepora10499-RA, Amillepora21104-RA	0.220993
GO:0007010	cytoskeleton organization	265	12	0.00634	BP	Amillepora05723-RA, Amillepora19558-RA, Amillepora11105-RA, Amillepora22084-RA, Amillepora22273-RA, Amillepora18259-RA, Amillepora00666-RA, Amillepora15111-RA, Amillepora12203-RA, Amillepora11097-RA, Amillepora00093-RA, Amillepora02951-RA	0.220993
GO:0046165	alcohol biosynthetic process	38	4	0.00654	BP	Amillepora21104-RA, Amillepora12729-RA, Amillepora10499-RA, Amillepora16062-RA	0.220993
GO:0045785	positive regulation of cell adhesion	20	3	0.00684	BP	Amillepora10499-RA, Amillepora00093-RA, Amillepora04708-RA	0.220993
GO:0030595	leukocyte chemotaxis	7	2	0.00771	BP	Amillepora09624-RA, Amillepora00093-RA	0.220993
GO:0043154	negative regulation of cysteine-type endopeptidase activity involved in apoptotic process	7	2	0.00771	BP	Amillepora09624-RA, Amillepora11097-RA	0.220993
GO:0034067	protein localization to Golgi apparatus	7	2	0.00771	BP	Amillepora15763-RA, Amillepora10994-RA	0.220993
GO:0072583	clathrin-dependent endocytosis	7	2	0.00771	BP	Amillepora20340-RA, Amillepora07010-RA	0.220993
GO:0022402	cell cycle process	206	10	0.00779	BP	Amillepora00093-RA, Amillepora05723-RA, Amillepora00666-RA, Amillepora03553-RA, Amillepora08867-RA, Amillepora21960-RA, Amillepora22151-RA, Amillepora09972-RA, Amillepora11105-RA, Amillepora22273-RA	0.220993
GO:0045582	positive regulation of T cell differentiation	8	2	0.01015	BP	Amillepora10499-RA, Amillepora04708-RA	0.220993
GO:0006952	defense response	152	8	0.01062	BP	Amillepora09624-RA, Amillepora15159-RA, Amillepora21104-RA, Amillepora18353-RA, Amillepora22668-RA, Amillepora17937-RA, Amillepora04708-RA, Amillepora22025-RA	0.220993
GO:0010243	response to organonitrogen compound	123	7	0.01107	BP	Amillepora07010-RA, Amillepora02951-RA, Amillepora00093-RA, Amillepora10499-RA, Amillepora04680-RA, Amillepora22291-RA, Amillepora22025-RA	0.220993
GO:0034504	protein localization to nucleus	45	4	0.01186	BP	Amillepora23397-RA, Amillepora11097-RA, Amillepora00093-RA, Amillepora22273-RA	0.220993
GO:0034645	cellular macromolecule biosynthetic process	1168	34	0.01196	BP	Amillepora09679-RA, Amillepora03492-RA, Amillepora00093-RA, Amillepora16669-RA, Amillepora18353-RA, Amillepora26224-RA, Amillepora23389-RA, Amillepora05615-RA, Amillepora08534-RA, Amillepora05687-RA, Amillepora15159-RA, Amillepora04345-RA, Amillepora16017-RA, Amillepora17925-RA, Amillepora06449-RA, Amillepora01328-RA, Amillepora16298-RA, Amillepora14626-RA, Amillepora27445-RA, Amillepora10714-RA,…	0.220993
GO:0001819	positive regulation of cytokine production	25	3	0.01283	BP	Amillepora15159-RA, Amillepora03480-RA, Amillepora15763-RA	0.220993
GO:0006084	acetyl-CoA metabolic process	9	2	0.01288	BP	Amillepora16854-RA, Amillepora03530-RA	0.220993
GO:0007064	mitotic sister chromatid cohesion	9	2	0.01288	BP	Amillepora08867-RA, Amillepora21960-RA	0.220993
GO:0050714	positive regulation of protein secretion	9	2	0.01288	BP	Amillepora15763-RA, Amillepora10499-RA	0.220993
GO:0010033	response to organic substance	329	13	0.01359	BP	Amillepora10499-RA, Amillepora22025-RA, Amillepora22668-RA, Amillepora22291-RA, Amillepora19435-RA, Amillepora21104-RA, Amillepora04680-RA, Amillepora07010-RA, Amillepora03480-RA, Amillepora00093-RA, Amillepora02951-RA, Amillepora18085-RA, Amillepora03492-RA	0.220993
GO:0010628	positive regulation of gene expression	72	5	0.01394	BP	Amillepora03480-RA, Amillepora00093-RA, Amillepora21104-RA, Amillepora15159-RA, Amillepora15763-RA	0.220993
GO:0001816	cytokine production	48	4	0.0148	BP	Amillepora15763-RA, Amillepora15159-RA, Amillepora22025-RA, Amillepora03480-RA	0.220993
GO:0001817	regulation of cytokine production	48	4	0.0148	BP	Amillepora15763-RA, Amillepora15159-RA, Amillepora22025-RA, Amillepora03480-RA	0.220993
GO:0010468	regulation of gene expression	848	26	0.01556	BP	Amillepora17925-RA, Amillepora10499-RA, Amillepora26581-RA, Amillepora24928-RA, Amillepora10714-RA, Amillepora03492-RA, Amillepora08534-RA, Amillepora13525-RA, Amillepora23389-RA, Amillepora11097-RA, Amillepora16017-RA, Amillepora18353-RA, Amillepora00093-RA, Amillepora15763-RA, Amillepora16669-RA, Amillepora15521-RA, Amillepora22025-RA, Amillepora15159-RA, Amillepora03480-RA, Amillepora05687-RA,…	0.220993
GO:0008284	positive regulation of cell population proliferation	49	4	0.01587	BP	Amillepora21104-RA, Amillepora18085-RA, Amillepora00093-RA, Amillepora03480-RA	0.220993
GO:0045494	photoreceptor cell maintenance	10	2	0.01589	BP	Amillepora00666-RA, Amillepora06397-RA	0.220993
GO:0048589	developmental growth	75	5	0.0164	BP	Amillepora22668-RA, Amillepora19345-RA, Amillepora16298-RA, Amillepora08533-RA, Amillepora05687-RA	0.220993
GO:1901698	response to nitrogen compound	134	7	0.0171	BP	Amillepora07010-RA, Amillepora02951-RA, Amillepora00093-RA, Amillepora10499-RA, Amillepora04680-RA, Amillepora22291-RA, Amillepora22025-RA	0.220993
GO:0098609	cell-cell adhesion	51	4	0.01816	BP	Amillepora21104-RA, Amillepora04708-RA, Amillepora10499-RA, Amillepora20112-RA	0.220993
GO:0048880	sensory system development	77	5	0.0182	BP	Amillepora15159-RA, Amillepora21104-RA, Amillepora07010-RA, Amillepora06397-RA, Amillepora05723-RA	0.220993
GO:0000280	nuclear division	78	5	0.01914	BP	Amillepora22273-RA, Amillepora03553-RA, Amillepora00093-RA, Amillepora21960-RA, Amillepora08867-RA	0.220993
GO:0045580	regulation of T cell differentiation	11	2	0.01918	BP	Amillepora10499-RA, Amillepora04708-RA	0.220993
GO:0050870	positive regulation of T cell activation	11	2	0.01918	BP	Amillepora10499-RA, Amillepora04708-RA	0.220993
GO:0019319	hexose biosynthetic process	11	2	0.01918	BP	Amillepora10499-RA, Amillepora16446-RA	0.220993
GO:0006094	gluconeogenesis	11	2	0.01918	BP	Amillepora10499-RA, Amillepora16446-RA	0.220993
GO:0030865	cortical cytoskeleton organization	11	2	0.01918	BP	Amillepora00093-RA, Amillepora15111-RA	0.220993
GO:1903039	positive regulation of leukocyte cell-cell adhesion	11	2	0.01918	BP	Amillepora10499-RA, Amillepora04708-RA	0.220993
GO:0032868	response to insulin	29	3	0.01925	BP	Amillepora02951-RA, Amillepora10499-RA, Amillepora04680-RA	0.220993
GO:0022407	regulation of cell-cell adhesion	29	3	0.01925	BP	Amillepora04708-RA, Amillepora21104-RA, Amillepora10499-RA	0.220993
GO:0045892	negative regulation of DNA-templated transcription	107	6	0.01946	BP	Amillepora21104-RA, Amillepora16298-RA, Amillepora23389-RA, Amillepora00093-RA, Amillepora11097-RA, Amillepora05687-RA	0.220993
GO:1905412	negative regulation of mitotic cohesin loading	1	1	0.01987	BP	Amillepora21960-RA	0.220993
GO:0021610	facial nerve morphogenesis	1	1	0.01987	BP	Amillepora08533-RA	0.220993
GO:0021618	hypoglossal nerve morphogenesis	1	1	0.01987	BP	Amillepora08533-RA	0.220993
GO:0071281	cellular response to iron ion	1	1	0.01987	BP	Amillepora21104-RA	0.220993
GO:0120186	negative regulation of protein localization to chromatin	1	1	0.01987	BP	Amillepora21960-RA	0.220993
GO:1905405	regulation of mitotic cohesin loading	1	1	0.01987	BP	Amillepora21960-RA	0.220993
GO:0071921	cohesin loading	1	1	0.01987	BP	Amillepora21960-RA	0.220993
GO:0071922	regulation of cohesin loading	1	1	0.01987	BP	Amillepora21960-RA	0.220993
GO:0071923	negative regulation of cohesin loading	1	1	0.01987	BP	Amillepora21960-RA	0.220993
GO:0050884	neuromuscular process controlling posture	1	1	0.01987	BP	Amillepora08533-RA	0.220993
GO:0090558	plant epidermis development	1	1	0.01987	BP	Amillepora22668-RA	0.220993
GO:0015876	acetyl-CoA transport	1	1	0.01987	BP	Amillepora19435-RA	0.220993
GO:0048364	root development	1	1	0.01987	BP	Amillepora22668-RA	0.220993
GO:1901337	thioester transport	1	1	0.01987	BP	Amillepora19435-RA	0.220993
GO:1903292	protein localization to Golgi membrane	1	1	0.01987	BP	Amillepora10994-RA	0.220993
GO:0043380	regulation of memory T cell differentiation	1	1	0.01987	BP	Amillepora10499-RA	0.220993
GO:0043382	positive regulation of memory T cell differentiation	1	1	0.01987	BP	Amillepora10499-RA	0.220993
GO:0048387	negative regulation of retinoic acid receptor signaling pathway	1	1	0.01987	BP	Amillepora00093-RA	0.220993
GO:0043379	memory T cell differentiation	1	1	0.01987	BP	Amillepora10499-RA	0.220993
GO:0071712	ER-associated misfolded protein catabolic process	1	1	0.01987	BP	Amillepora22025-RA	0.220993
GO:0032732	positive regulation of interleukin-1 production	1	1	0.01987	BP	Amillepora15763-RA	0.220993
GO:0019474	L-lysine catabolic process to acetyl-CoA	1	1	0.01987	BP	Amillepora16854-RA	0.220993
GO:0019477	L-lysine catabolic process	1	1	0.01987	BP	Amillepora16854-RA	0.220993
GO:0062022	mitotic cohesin ssDNA (lagging strand) loading	1	1	0.01987	BP	Amillepora21960-RA	0.220993
GO:0060717	chorion development	1	1	0.01987	BP	Amillepora11097-RA	0.220993
GO:0090627	plant epidermal cell differentiation	1	1	0.01987	BP	Amillepora22668-RA	0.220993
GO:1905245	regulation of aspartic-type peptidase activity	1	1	0.01987	BP	Amillepora15763-RA	0.220993
GO:1905246	negative regulation of aspartic-type peptidase activity	1	1	0.01987	BP	Amillepora15763-RA	0.220993
GO:0030878	thyroid gland development	1	1	0.01987	BP	Amillepora05687-RA	0.220993
GO:0022622	root system development	1	1	0.01987	BP	Amillepora22668-RA	0.220993
GO:0048486	parasympathetic nervous system development	1	1	0.01987	BP	Amillepora08533-RA	0.220993
GO:0002292	T cell differentiation involved in immune response	1	1	0.01987	BP	Amillepora10499-RA	0.220993
GO:0035964	COPI-coated vesicle budding	1	1	0.01987	BP	Amillepora15763-RA	0.220993
GO:0021965	spinal cord ventral commissure morphogenesis	1	1	0.01987	BP	Amillepora08533-RA	0.220993
GO:0002286	T cell activation involved in immune response	1	1	0.01987	BP	Amillepora10499-RA	0.220993
GO:0106111	regulation of mitotic cohesin ssDNA (lagging strand) loading	1	1	0.01987	BP	Amillepora21960-RA	0.220993
GO:0031442	positive regulation of mRNA 3'-end processing	1	1	0.01987	BP	Amillepora08534-RA	0.220993
GO:0060586	multicellular organismal iron ion homeostasis	1	1	0.01987	BP	Amillepora21104-RA	0.220993
GO:0043129	surfactant homeostasis	1	1	0.01987	BP	Amillepora14835-RA	0.220993
GO:1903867	extraembryonic membrane development	1	1	0.01987	BP	Amillepora11097-RA	0.220993
GO:0043114	regulation of vascular permeability	1	1	0.01987	BP	Amillepora21104-RA	0.220993
GO:0043117	positive regulation of vascular permeability	1	1	0.01987	BP	Amillepora21104-RA	0.220993
GO:0080147	root hair cell development	1	1	0.01987	BP	Amillepora22668-RA	0.220993
GO:0006553	lysine metabolic process	1	1	0.01987	BP	Amillepora16854-RA	0.220993
GO:0006554	lysine catabolic process	1	1	0.01987	BP	Amillepora16854-RA	0.220993
GO:0044387	negative regulation of protein kinase activity by regulation of protein phosphorylation	1	1	0.01987	BP	Amillepora08533-RA	0.220993
GO:0061402	positive regulation of transcription from RNA polymerase II promoter in response to acidic pH	1	1	0.01987	BP	Amillepora10499-RA	0.220993
GO:0071398	cellular response to fatty acid	1	1	0.01987	BP	Amillepora04680-RA	0.220993
GO:0021783	preganglionic parasympathetic fiber development	1	1	0.01987	BP	Amillepora08533-RA	0.220993
GO:0010053	root epidermal cell differentiation	1	1	0.01987	BP	Amillepora22668-RA	0.220993
GO:0010054	trichoblast differentiation	1	1	0.01987	BP	Amillepora22668-RA	0.220993
GO:0106272	protein localization to ERGIC	1	1	0.01987	BP	Amillepora15763-RA	0.220993
GO:0106273	cytosol to ERGIC protein transport	1	1	0.01987	BP	Amillepora15763-RA	0.220993
GO:2000510	positive regulation of dendritic cell chemotaxis	1	1	0.01987	BP	Amillepora00093-RA	0.220993
GO:0033700	phospholipid efflux	1	1	0.01987	BP	Amillepora14835-RA	0.220993
GO:0009085	lysine biosynthetic process	1	1	0.01987	BP	Amillepora16854-RA	0.220993
GO:0045109	intermediate filament organization	1	1	0.01987	BP	Amillepora11097-RA	0.220993
GO:0060391	positive regulation of SMAD protein signal transduction	1	1	0.01987	BP	Amillepora21104-RA	0.220993
GO:0010015	root morphogenesis	1	1	0.01987	BP	Amillepora22668-RA	0.220993
GO:2000508	regulation of dendritic cell chemotaxis	1	1	0.01987	BP	Amillepora00093-RA	0.220993
GO:0048268	clathrin coat assembly	1	1	0.01987	BP	Amillepora20340-RA	0.220993
GO:0060384	innervation	1	1	0.01987	BP	Amillepora08533-RA	0.220993
GO:0046604	positive regulation of mitotic centrosome separation	1	1	0.01987	BP	Amillepora22273-RA	0.220993
GO:0006382	adenosine to inosine editing	1	1	0.01987	BP	Amillepora08533-RA	0.220993
GO:0032461	positive regulation of protein oligomerization	1	1	0.01987	BP	Amillepora14835-RA	0.220993
GO:0032462	regulation of protein homooligomerization	1	1	0.01987	BP	Amillepora14835-RA	0.220993
GO:0032464	positive regulation of protein homooligomerization	1	1	0.01987	BP	Amillepora14835-RA	0.220993
GO:0046440	L-lysine metabolic process	1	1	0.01987	BP	Amillepora16854-RA	0.220993
GO:0032459	regulation of protein oligomerization	1	1	0.01987	BP	Amillepora14835-RA	0.220993
GO:0051897	positive regulation of protein kinase B signaling	1	1	0.01987	BP	Amillepora03480-RA	0.220993
GO:1903391	regulation of adherens junction organization	1	1	0.01987	BP	Amillepora21104-RA	0.220993
GO:1903392	negative regulation of adherens junction organization	1	1	0.01987	BP	Amillepora21104-RA	0.220993
GO:0048764	trichoblast maturation	1	1	0.01987	BP	Amillepora22668-RA	0.220993
GO:0048765	root hair cell differentiation	1	1	0.01987	BP	Amillepora22668-RA	0.220993
GO:0048767	root hair elongation	1	1	0.01987	BP	Amillepora22668-RA	0.220993
GO:0019878	lysine biosynthetic process via aminoadipic acid	1	1	0.01987	BP	Amillepora16854-RA	0.220993
GO:0034087	establishment of mitotic sister chromatid cohesion	1	1	0.01987	BP	Amillepora21960-RA	0.220993
GO:0030194	positive regulation of blood coagulation	1	1	0.01987	BP	Amillepora03480-RA	0.220993
GO:0033512	L-lysine catabolic process to acetyl-CoA via saccharopine	1	1	0.01987	BP	Amillepora16854-RA	0.220993
GO:0021561	facial nerve development	1	1	0.01987	BP	Amillepora08533-RA	0.220993
GO:0032197	transposition, RNA-mediated	1	1	0.01987	BP	Amillepora18353-RA	0.220993
GO:0021566	hypoglossal nerve development	1	1	0.01987	BP	Amillepora08533-RA	0.220993
GO:0090713	immunological memory process	1	1	0.01987	BP	Amillepora10499-RA	0.220993
GO:0090715	immunological memory formation process	1	1	0.01987	BP	Amillepora10499-RA	0.220993
GO:0034729	histone H3-K79 methylation	1	1	0.01987	BP	Amillepora25070-RA	0.220993
GO:0006438	valyl-tRNA aminoacylation	1	1	0.01987	BP	Amillepora01328-RA	0.220993
GO:0015916	fatty-acyl-CoA transport	1	1	0.01987	BP	Amillepora19435-RA	0.220993
GO:0097049	motor neuron apoptotic process	1	1	0.01987	BP	Amillepora08533-RA	0.220993
GO:1902992	negative regulation of amyloid precursor protein catabolic process	1	1	0.01987	BP	Amillepora15763-RA	0.220993
GO:1902994	regulation of phospholipid efflux	1	1	0.01987	BP	Amillepora14835-RA	0.220993
GO:1902995	positive regulation of phospholipid efflux	1	1	0.01987	BP	Amillepora14835-RA	0.220993
GO:0033690	positive regulation of osteoblast proliferation	1	1	0.01987	BP	Amillepora03480-RA	0.220993
GO:0010573	vascular endothelial growth factor production	1	1	0.01987	BP	Amillepora03480-RA	0.220993
GO:0010574	regulation of vascular endothelial growth factor production	1	1	0.01987	BP	Amillepora03480-RA	0.220993
GO:0010575	positive regulation of vascular endothelial growth factor production	1	1	0.01987	BP	Amillepora03480-RA	0.220993
GO:0010525	regulation of transposition, RNA-mediated	1	1	0.01987	BP	Amillepora18353-RA	0.220993
GO:0010526	negative regulation of transposition, RNA-mediated	1	1	0.01987	BP	Amillepora18353-RA	0.220993
GO:0061780	mitotic cohesin loading	1	1	0.01987	BP	Amillepora21960-RA	0.220993
GO:1902960	negative regulation of aspartic-type endopeptidase activity involved in amyloid precursor protein catabolic process	1	1	0.01987	BP	Amillepora15763-RA	0.220993
GO:0061028	establishment of endothelial barrier	1	1	0.01987	BP	Amillepora03480-RA	0.220993
GO:1902959	regulation of aspartic-type endopeptidase activity involved in amyloid precursor protein catabolic process	1	1	0.01987	BP	Amillepora15763-RA	0.220993
GO:0002501	peptide antigen assembly with MHC protein complex	1	1	0.01987	BP	Amillepora00093-RA	0.220993
GO:0002502	peptide antigen assembly with MHC class I protein complex	1	1	0.01987	BP	Amillepora00093-RA	0.220993
GO:0002396	MHC protein complex assembly	1	1	0.01987	BP	Amillepora00093-RA	0.220993
GO:0002397	MHC class I protein complex assembly	1	1	0.01987	BP	Amillepora00093-RA	0.220993
GO:0033688	regulation of osteoblast proliferation	1	1	0.01987	BP	Amillepora03480-RA	0.220993
GO:0001174	transcriptional start site selection at RNA polymerase II promoter	1	1	0.01987	BP	Amillepora24928-RA	0.220993
GO:0001178	regulation of transcriptional start site selection at RNA polymerase II promoter	1	1	0.01987	BP	Amillepora24928-RA	0.220993
GO:0045875	negative regulation of sister chromatid cohesion	1	1	0.01987	BP	Amillepora21960-RA	0.220993
GO:0001894	tissue homeostasis	30	3	0.02108	BP	Amillepora06397-RA, Amillepora14835-RA, Amillepora00666-RA	0.23303
GO:0051248	negative regulation of protein metabolic process	118	8	0.02163	BP	Amillepora11097-RA, Amillepora18353-RA, Amillepora20112-RA, Amillepora00093-RA, Amillepora15763-RA, Amillepora08533-RA, Amillepora09624-RA, Amillepora05037-RA	0.237669
GO:0034976	response to endoplasmic reticulum stress	54	4	0.02196	BP	Amillepora11097-RA, Amillepora00093-RA, Amillepora07010-RA, Amillepora22025-RA	0.238453
GO:0030029	actin filament-based process	110	6	0.02198	BP	Amillepora11097-RA, Amillepora00093-RA, Amillepora09932-RA, Amillepora12203-RA, Amillepora19558-RA, Amillepora22084-RA	0.238453
GO:0001895	retina homeostasis	12	2	0.02272	BP	Amillepora00666-RA, Amillepora06397-RA	0.238453
GO:0030855	epithelial cell differentiation	58	6	0.02369	BP	Amillepora21104-RA, Amillepora18850-RA, Amillepora03480-RA, Amillepora05687-RA, Amillepora10499-RA, Amillepora20112-RA	0.238453
GO:0051172	negative regulation of nitrogen compound metabolic process	256	12	0.02429	BP	Amillepora23389-RA, Amillepora05687-RA, Amillepora18353-RA, Amillepora21104-RA, Amillepora15763-RA, Amillepora20112-RA, Amillepora05037-RA, Amillepora16298-RA, Amillepora11097-RA, Amillepora09624-RA, Amillepora08533-RA, Amillepora00093-RA	0.238453
GO:0006457	protein folding	83	5	0.02435	BP	Amillepora26017-RA, Amillepora00093-RA, Amillepora11097-RA, Amillepora16553-RA, Amillepora07010-RA	0.238453
GO:0048731	system development	654	23	0.02439	BP	Amillepora15159-RA, Amillepora27228-RA, Amillepora08534-RA, Amillepora08401-RA, Amillepora08533-RA, Amillepora04708-RA, Amillepora12560-RA, Amillepora10499-RA, Amillepora16669-RA, Amillepora03480-RA, Amillepora17925-RA, Amillepora07010-RA, Amillepora00093-RA, Amillepora15111-RA, Amillepora05723-RA, Amillepora10994-RA, Amillepora02951-RA, Amillepora06397-RA, Amillepora24987-RA, Amillepora21104-RA,…	0.238453
GO:0006355	regulation of DNA-templated transcription	635	20	0.02572	BP	Amillepora24928-RA, Amillepora26581-RA, Amillepora16017-RA, Amillepora08534-RA, Amillepora27445-RA, Amillepora10499-RA, Amillepora11097-RA, Amillepora16669-RA, Amillepora15521-RA, Amillepora17925-RA, Amillepora16106-RA, Amillepora00093-RA, Amillepora03492-RA, Amillepora23389-RA, Amillepora21104-RA, Amillepora13525-RA, Amillepora16821-RA, Amillepora16298-RA, Amillepora10714-RA, Amillepora05687-RA	0.238453
GO:1903506	regulation of nucleic acid-templated transcription	636	20	0.02611	BP	Amillepora24928-RA, Amillepora26581-RA, Amillepora16017-RA, Amillepora08534-RA, Amillepora27445-RA, Amillepora10499-RA, Amillepora11097-RA, Amillepora16669-RA, Amillepora15521-RA, Amillepora17925-RA, Amillepora16106-RA, Amillepora00093-RA, Amillepora03492-RA, Amillepora23389-RA, Amillepora21104-RA, Amillepora13525-RA, Amillepora16821-RA, Amillepora16298-RA, Amillepora10714-RA, Amillepora05687-RA	0.238453
GO:0051168	nuclear export	13	2	0.0265	BP	Amillepora24928-RA, Amillepora00093-RA	0.238453
GO:0035270	endocrine system development	13	2	0.0265	BP	Amillepora05687-RA, Amillepora21104-RA	0.238453
GO:2001141	regulation of RNA biosynthetic process	638	20	0.02689	BP	Amillepora24928-RA, Amillepora26581-RA, Amillepora16017-RA, Amillepora08534-RA, Amillepora27445-RA, Amillepora10499-RA, Amillepora11097-RA, Amillepora16669-RA, Amillepora15521-RA, Amillepora17925-RA, Amillepora16106-RA, Amillepora00093-RA, Amillepora03492-RA, Amillepora23389-RA, Amillepora21104-RA, Amillepora13525-RA, Amillepora16821-RA, Amillepora16298-RA, Amillepora10714-RA, Amillepora05687-RA	0.238453
GO:0036503	ERAD pathway	33	3	0.02714	BP	Amillepora07010-RA, Amillepora00093-RA, Amillepora22025-RA	0.238453
GO:0010556	regulation of macromolecule biosynthetic process	723	22	0.02778	BP	Amillepora17925-RA, Amillepora10499-RA, Amillepora26581-RA, Amillepora24928-RA, Amillepora10714-RA, Amillepora03492-RA, Amillepora08534-RA, Amillepora13525-RA, Amillepora23389-RA, Amillepora11097-RA, Amillepora16017-RA, Amillepora18353-RA, Amillepora00093-RA, Amillepora16669-RA, Amillepora15521-RA, Amillepora05687-RA, Amillepora08867-RA, Amillepora21104-RA, Amillepora16106-RA, Amillepora27445-RA,…	0.238453
GO:0032880	regulation of protein localization	86	5	0.02787	BP	Amillepora10499-RA, Amillepora11097-RA, Amillepora21960-RA, Amillepora00666-RA, Amillepora15763-RA	0.238453
GO:0010605	negative regulation of macromolecule metabolic process	338	14	0.02898	BP	Amillepora05037-RA, Amillepora15763-RA, Amillepora05687-RA, Amillepora08533-RA, Amillepora09624-RA, Amillepora22025-RA, Amillepora11097-RA, Amillepora16298-RA, Amillepora18353-RA, Amillepora20112-RA, Amillepora26477-RA, Amillepora21104-RA, Amillepora23389-RA, Amillepora00093-RA	0.238453
GO:0140014	mitotic nuclear division	59	4	0.0293	BP	Amillepora21960-RA, Amillepora22273-RA, Amillepora03553-RA, Amillepora08867-RA	0.238453
GO:0071396	cellular response to lipid	34	3	0.02935	BP	Amillepora21104-RA, Amillepora00093-RA, Amillepora04680-RA	0.238453
GO:0065009	regulation of molecular function	417	16	0.02991	BP	Amillepora05037-RA, Amillepora22273-RA, Amillepora12560-RA, Amillepora24324-RA, Amillepora09624-RA, Amillepora20112-RA, Amillepora11097-RA, Amillepora08867-RA, Amillepora15763-RA, Amillepora24988-RA, Amillepora18526-RA, Amillepora27228-RA, Amillepora16106-RA, Amillepora08533-RA, Amillepora21990-RA, Amillepora24967-RA	0.238453
GO:0071495	cellular response to endogenous stimulus	151	7	0.03051	BP	Amillepora00093-RA, Amillepora21104-RA, Amillepora04680-RA, Amillepora02951-RA, Amillepora18085-RA, Amillepora10499-RA, Amillepora19435-RA	0.238453
GO:0006900	vesicle budding from membrane	14	2	0.03052	BP	Amillepora15763-RA, Amillepora20340-RA	0.238453
GO:0098542	defense response to other organism	119	6	0.03085	BP	Amillepora15159-RA, Amillepora18353-RA, Amillepora22668-RA, Amillepora04708-RA, Amillepora17937-RA, Amillepora22025-RA	0.238453
GO:0006955	immune response	152	7	0.03147	BP	Amillepora22025-RA, Amillepora15159-RA, Amillepora22668-RA, Amillepora10499-RA, Amillepora17937-RA, Amillepora04708-RA, Amillepora21104-RA	0.238453
GO:0033365	protein localization to organelle	161	9	0.03151	BP	Amillepora19361-RA, Amillepora00093-RA, Amillepora15763-RA, Amillepora10994-RA, Amillepora00666-RA, Amillepora21960-RA, Amillepora11097-RA, Amillepora23397-RA, Amillepora22273-RA	0.238453
GO:2000113	negative regulation of cellular macromolecule biosynthetic process	120	6	0.03197	BP	Amillepora11097-RA, Amillepora21104-RA, Amillepora18353-RA, Amillepora16298-RA, Amillepora23389-RA, Amillepora00093-RA	0.238453
GO:0042221	response to chemical	542	19	0.03231	BP	Amillepora11351-RA, Amillepora07010-RA, Amillepora22668-RA, Amillepora03480-RA, Amillepora03492-RA, Amillepora04680-RA, Amillepora18850-RA, Amillepora22025-RA, Amillepora21104-RA, Amillepora04708-RA, Amillepora02951-RA, Amillepora10499-RA, Amillepora27228-RA, Amillepora18085-RA, Amillepora00093-RA, Amillepora19435-RA, Amillepora22291-RA, Amillepora12560-RA, Amillepora09624-RA	0.238453
GO:0006790	sulfur compound metabolic process	153	7	0.03245	BP	Amillepora16446-RA, Amillepora16854-RA, Amillepora18850-RA, Amillepora09624-RA, Amillepora04345-RA, Amillepora03530-RA, Amillepora03480-RA	0.238453
GO:0006351	DNA-templated transcription	694	21	0.03305	BP	Amillepora15159-RA, Amillepora24928-RA, Amillepora26581-RA, Amillepora16017-RA, Amillepora08534-RA, Amillepora27445-RA, Amillepora10499-RA, Amillepora11097-RA, Amillepora16669-RA, Amillepora15521-RA, Amillepora17925-RA, Amillepora16106-RA, Amillepora00093-RA, Amillepora03492-RA, Amillepora23389-RA, Amillepora21104-RA, Amillepora13525-RA, Amillepora16821-RA, Amillepora16298-RA, Amillepora10714-RA,…	0.238453
GO:0006749	glutathione metabolic process	36	3	0.03403	BP	Amillepora04345-RA, Amillepora18850-RA, Amillepora09624-RA	0.238453
GO:0033993	response to lipid	62	4	0.03433	BP	Amillepora21104-RA, Amillepora04680-RA, Amillepora00093-RA, Amillepora10499-RA	0.238453
GO:0009888	tissue development	244	15	0.03468	BP	Amillepora16669-RA, Amillepora05687-RA, Amillepora19345-RA, Amillepora22668-RA, Amillepora07010-RA, Amillepora08534-RA, Amillepora21104-RA, Amillepora20112-RA, Amillepora10499-RA, Amillepora16298-RA, Amillepora11097-RA, Amillepora03480-RA, Amillepora18850-RA, Amillepora08401-RA, Amillepora08533-RA	0.238453
GO:0055001	muscle cell development	15	2	0.03476	BP	Amillepora11097-RA, Amillepora09932-RA	0.238453
GO:0051289	protein homotetramerization	15	2	0.03476	BP	Amillepora22668-RA, Amillepora16446-RA	0.238453
GO:0046364	monosaccharide biosynthetic process	15	2	0.03476	BP	Amillepora10499-RA, Amillepora16446-RA	0.238453
GO:0007062	sister chromatid cohesion	15	2	0.03476	BP	Amillepora08867-RA, Amillepora21960-RA	0.238453
GO:0005977	glycogen metabolic process	15	2	0.03476	BP	Amillepora16446-RA, Amillepora24931-RA	0.238453
GO:0019827	stem cell population maintenance	15	2	0.03476	BP	Amillepora16298-RA, Amillepora08534-RA	0.238453
GO:0006112	energy reserve metabolic process	15	2	0.03476	BP	Amillepora16446-RA, Amillepora24931-RA	0.238453
GO:1902531	regulation of intracellular signal transduction	156	7	0.03551	BP	Amillepora22025-RA, Amillepora09972-RA, Amillepora04708-RA, Amillepora03480-RA, Amillepora12560-RA, Amillepora21104-RA, Amillepora00093-RA	0.238453
GO:0048285	organelle fission	92	5	0.03585	BP	Amillepora03553-RA, Amillepora22273-RA, Amillepora00093-RA, Amillepora21960-RA, Amillepora08867-RA	0.238453
GO:0031326	regulation of cellular biosynthetic process	743	22	0.03626	BP	Amillepora17925-RA, Amillepora10499-RA, Amillepora26581-RA, Amillepora24928-RA, Amillepora10714-RA, Amillepora03492-RA, Amillepora08534-RA, Amillepora13525-RA, Amillepora23389-RA, Amillepora11097-RA, Amillepora16017-RA, Amillepora18353-RA, Amillepora00093-RA, Amillepora16669-RA, Amillepora15521-RA, Amillepora05687-RA, Amillepora08867-RA, Amillepora21104-RA, Amillepora16106-RA, Amillepora27445-RA,…	0.238453
GO:0097659	nucleic acid-templated transcription	704	21	0.03778	BP	Amillepora15159-RA, Amillepora24928-RA, Amillepora26581-RA, Amillepora16017-RA, Amillepora08534-RA, Amillepora27445-RA, Amillepora10499-RA, Amillepora11097-RA, Amillepora16669-RA, Amillepora15521-RA, Amillepora17925-RA, Amillepora16106-RA, Amillepora00093-RA, Amillepora03492-RA, Amillepora23389-RA, Amillepora21104-RA, Amillepora13525-RA, Amillepora16821-RA, Amillepora16298-RA, Amillepora10714-RA,…	0.238453
GO:1902679	negative regulation of RNA biosynthetic process	125	6	0.03791	BP	Amillepora11097-RA, Amillepora21104-RA, Amillepora05687-RA, Amillepora16298-RA, Amillepora23389-RA, Amillepora00093-RA	0.238453
GO:1903507	negative regulation of nucleic acid-templated transcription	125	6	0.03791	BP	Amillepora11097-RA, Amillepora21104-RA, Amillepora05687-RA, Amillepora16298-RA, Amillepora23389-RA, Amillepora00093-RA	0.238453
GO:0051656	establishment of organelle localization	64	4	0.03795	BP	Amillepora15763-RA, Amillepora05723-RA, Amillepora00666-RA, Amillepora20340-RA	0.238453
GO:2000112	regulation of cellular macromolecule biosynthetic process	705	21	0.03827	BP	Amillepora18353-RA, Amillepora24928-RA, Amillepora26581-RA, Amillepora16017-RA, Amillepora08534-RA, Amillepora27445-RA, Amillepora10499-RA, Amillepora11097-RA, Amillepora16669-RA, Amillepora15521-RA, Amillepora17925-RA, Amillepora16106-RA, Amillepora00093-RA, Amillepora03492-RA, Amillepora23389-RA, Amillepora21104-RA, Amillepora13525-RA, Amillepora16821-RA, Amillepora16298-RA, Amillepora10714-RA,…	0.238453
GO:0010558	negative regulation of macromolecule biosynthetic process	159	7	0.03876	BP	Amillepora11097-RA, Amillepora18353-RA, Amillepora16298-RA, Amillepora23389-RA, Amillepora05687-RA, Amillepora21104-RA, Amillepora00093-RA	0.238453
GO:0009615	response to virus	38	3	0.03908	BP	Amillepora04345-RA, Amillepora18353-RA, Amillepora22025-RA	0.238453
GO:0043434	response to peptide hormone	38	3	0.03908	BP	Amillepora02951-RA, Amillepora10499-RA, Amillepora04680-RA	0.238453
GO:0035303	regulation of dephosphorylation	16	2	0.03922	BP	Amillepora21990-RA, Amillepora15111-RA	0.238453
GO:0007626	locomotory behavior	16	2	0.03922	BP	Amillepora20112-RA, Amillepora11097-RA	0.238453
GO:0044042	glucan metabolic process	16	2	0.03922	BP	Amillepora16446-RA, Amillepora24931-RA	0.238453
GO:0006909	phagocytosis	16	2	0.03922	BP	Amillepora21104-RA, Amillepora00093-RA	0.238453
GO:0098727	maintenance of cell number	16	2	0.03922	BP	Amillepora16298-RA, Amillepora08534-RA	0.238453
GO:0045664	regulation of neuron differentiation	16	2	0.03922	BP	Amillepora21104-RA, Amillepora00093-RA	0.238453
GO:0006073	cellular glucan metabolic process	16	2	0.03922	BP	Amillepora16446-RA, Amillepora24931-RA	0.238453
GO:0006116	NADH oxidation	2	1	0.03935	BP	Amillepora10499-RA	0.238453
GO:0016185	synaptic vesicle budding from presynaptic endocytic zone membrane	2	1	0.03935	BP	Amillepora20340-RA	0.238453
GO:0002688	regulation of leukocyte chemotaxis	2	1	0.03935	BP	Amillepora00093-RA	0.238453
GO:1900026	positive regulation of substrate adhesion-dependent cell spreading	2	1	0.03935	BP	Amillepora00093-RA	0.238453
GO:1900048	positive regulation of hemostasis	2	1	0.03935	BP	Amillepora03480-RA	0.238453
GO:0021602	cranial nerve morphogenesis	2	1	0.03935	BP	Amillepora08533-RA	0.238453
GO:0051674	localization of cell	2	1	0.03935	BP	Amillepora11351-RA	0.238453
GO:0030200	heparan sulfate proteoglycan catabolic process	2	1	0.03935	BP	Amillepora03480-RA	0.238453
GO:0050820	positive regulation of coagulation	2	1	0.03935	BP	Amillepora03480-RA	0.238453
GO:0060217	hemangioblast cell differentiation	2	1	0.03935	BP	Amillepora05687-RA	0.238453
GO:0045579	positive regulation of B cell differentiation	2	1	0.03935	BP	Amillepora15111-RA	0.238453
GO:0150172	regulation of phosphatidylcholine metabolic process	2	1	0.03935	BP	Amillepora14835-RA	0.238453
GO:0001946	lymphangiogenesis	2	1	0.03935	BP	Amillepora05687-RA	0.238453
GO:0033198	response to ATP	2	1	0.03935	BP	Amillepora22291-RA	0.238453
GO:0044703	multi-organism reproductive process	2	1	0.03935	BP	Amillepora00093-RA	0.238453
GO:0044706	multi-multicellular organism process	2	1	0.03935	BP	Amillepora00093-RA	0.238453
GO:0060055	angiogenesis involved in wound healing	2	1	0.03935	BP	Amillepora03480-RA	0.238453
GO:0002407	dendritic cell chemotaxis	2	1	0.03935	BP	Amillepora00093-RA	0.238453
GO:0048385	regulation of retinoic acid receptor signaling pathway	2	1	0.03935	BP	Amillepora00093-RA	0.238453
GO:0006086	acetyl-CoA biosynthetic process from pyruvate	2	1	0.03935	BP	Amillepora03530-RA	0.238453
GO:0070142	synaptic vesicle budding	2	1	0.03935	BP	Amillepora20340-RA	0.238453
GO:0055090	acylglycerol homeostasis	2	1	0.03935	BP	Amillepora16446-RA	0.238453
GO:0055091	phospholipid homeostasis	2	1	0.03935	BP	Amillepora14835-RA	0.238453
GO:0033144	negative regulation of intracellular steroid hormone receptor signaling pathway	2	1	0.03935	BP	Amillepora00093-RA	0.238453
GO:2000048	negative regulation of cell-cell adhesion mediated by cadherin	2	1	0.03935	BP	Amillepora21104-RA	0.238453
GO:2000001	regulation of DNA damage checkpoint	2	1	0.03935	BP	Amillepora09972-RA	0.238453
GO:0090303	positive regulation of wound healing	2	1	0.03935	BP	Amillepora03480-RA	0.238453
GO:0042989	sequestering of actin monomers	2	1	0.03935	BP	Amillepora19558-RA	0.238453
GO:0036303	lymph vessel morphogenesis	2	1	0.03935	BP	Amillepora05687-RA	0.238453
GO:1901163	regulation of trophoblast cell migration	2	1	0.03935	BP	Amillepora00093-RA	0.238453
GO:1901164	negative regulation of trophoblast cell migration	2	1	0.03935	BP	Amillepora00093-RA	0.238453
GO:0007274	neuromuscular synaptic transmission	2	1	0.03935	BP	Amillepora08533-RA	0.238453
GO:0042754	negative regulation of circadian rhythm	2	1	0.03935	BP	Amillepora23389-RA	0.238453
GO:0061450	trophoblast cell migration	2	1	0.03935	BP	Amillepora00093-RA	0.238453
GO:0030539	male genitalia development	2	1	0.03935	BP	Amillepora21104-RA	0.238453
GO:0099402	plant organ development	2	1	0.03935	BP	Amillepora22668-RA	0.238453
GO:0039529	RIG-I signaling pathway	2	1	0.03935	BP	Amillepora22025-RA	0.238453
GO:0007063	regulation of sister chromatid cohesion	2	1	0.03935	BP	Amillepora21960-RA	0.238453
GO:0039535	regulation of RIG-I signaling pathway	2	1	0.03935	BP	Amillepora22025-RA	0.238453
GO:0039536	negative regulation of RIG-I signaling pathway	2	1	0.03935	BP	Amillepora22025-RA	0.238453
GO:0046327	glycerol biosynthetic process from pyruvate	2	1	0.03935	BP	Amillepora10499-RA	0.238453
GO:0016553	base conversion or substitution editing	2	1	0.03935	BP	Amillepora08533-RA	0.238453
GO:0051797	regulation of hair follicle development	2	1	0.03935	BP	Amillepora03480-RA	0.238453
GO:0060390	regulation of SMAD protein signal transduction	2	1	0.03935	BP	Amillepora21104-RA	0.238453
GO:0060393	regulation of pathway-restricted SMAD protein phosphorylation	2	1	0.03935	BP	Amillepora21104-RA	0.238453
GO:0046618	xenobiotic export from cell	2	1	0.03935	BP	Amillepora14835-RA	0.238453
GO:0061158	3'-UTR-mediated mRNA destabilization	2	1	0.03935	BP	Amillepora18353-RA	0.238453
GO:0010039	response to iron ion	2	1	0.03935	BP	Amillepora21104-RA	0.238453
GO:0071675	regulation of mononuclear cell migration	2	1	0.03935	BP	Amillepora00093-RA	0.238453
GO:0071677	positive regulation of mononuclear cell migration	2	1	0.03935	BP	Amillepora00093-RA	0.238453
GO:0060389	pathway-restricted SMAD protein phosphorylation	2	1	0.03935	BP	Amillepora21104-RA	0.238453
GO:1903566	positive regulation of protein localization to cilium	2	1	0.03935	BP	Amillepora00666-RA	0.238453
GO:0070841	inclusion body assembly	2	1	0.03935	BP	Amillepora11097-RA	0.238453
GO:0017003	protein-heme linkage	2	1	0.03935	BP	Amillepora25339-RA	0.238453
GO:0017006	protein-tetrapyrrole linkage	2	1	0.03935	BP	Amillepora25339-RA	0.238453
GO:2001140	positive regulation of phospholipid transport	2	1	0.03935	BP	Amillepora14835-RA	0.238453
GO:2001138	regulation of phospholipid transport	2	1	0.03935	BP	Amillepora14835-RA	0.238453
GO:0010862	positive regulation of pathway-restricted SMAD protein phosphorylation	2	1	0.03935	BP	Amillepora21104-RA	0.238453
GO:0010875	positive regulation of cholesterol efflux	2	1	0.03935	BP	Amillepora14835-RA	0.238453
GO:1905392	plant organ morphogenesis	2	1	0.03935	BP	Amillepora22668-RA	0.238453
GO:0090083	regulation of inclusion body assembly	2	1	0.03935	BP	Amillepora11097-RA	0.238453
GO:0090084	negative regulation of inclusion body assembly	2	1	0.03935	BP	Amillepora11097-RA	0.238453
GO:0034085	establishment of sister chromatid cohesion	2	1	0.03935	BP	Amillepora21960-RA	0.238453
GO:0030167	proteoglycan catabolic process	2	1	0.03935	BP	Amillepora03480-RA	0.238453
GO:0007565	female pregnancy	2	1	0.03935	BP	Amillepora00093-RA	0.238453
GO:0007566	embryo implantation	2	1	0.03935	BP	Amillepora00093-RA	0.238453
GO:0006437	tyrosyl-tRNA aminoacylation	2	1	0.03935	BP	Amillepora20065-RA	0.238453
GO:0009561	megagametogenesis	2	1	0.03935	BP	Amillepora20323-RA	0.238453
GO:0009553	embryo sac development	2	1	0.03935	BP	Amillepora20323-RA	0.238453
GO:0006405	RNA export from nucleus	2	1	0.03935	BP	Amillepora24928-RA	0.238453
GO:1905634	regulation of protein localization to chromatin	2	1	0.03935	BP	Amillepora21960-RA	0.238453
GO:0010528	regulation of transposition	2	1	0.03935	BP	Amillepora18353-RA	0.238453
GO:0010529	negative regulation of transposition	2	1	0.03935	BP	Amillepora18353-RA	0.238453
GO:0018063	cytochrome c-heme linkage	2	1	0.03935	BP	Amillepora25339-RA	0.238453
GO:0070328	triglyceride homeostasis	2	1	0.03935	BP	Amillepora16446-RA	0.238453
GO:0048875	chemical homeostasis within a tissue	2	1	0.03935	BP	Amillepora14835-RA	0.238453
GO:0001173	DNA-templated transcriptional start site selection	2	1	0.03935	BP	Amillepora24928-RA	0.238453
GO:0002690	positive regulation of leukocyte chemotaxis	2	1	0.03935	BP	Amillepora00093-RA	0.238453
GO:0019543	propionate catabolic process	2	1	0.03935	BP	Amillepora10499-RA	0.238453
GO:0016070	RNA metabolic process	1130	33	0.04107	BP	Amillepora09499-RA, Amillepora23090-RA, Amillepora03492-RA, Amillepora00093-RA, Amillepora10033-RA, Amillepora16669-RA, Amillepora18353-RA, Amillepora23389-RA, Amillepora08534-RA, Amillepora05687-RA, Amillepora15159-RA, Amillepora16017-RA, Amillepora17925-RA, Amillepora01328-RA, Amillepora08533-RA, Amillepora16298-RA, Amillepora27445-RA, Amillepora10714-RA, Amillepora10499-RA, Amillepora22082-RA,…	0.24561
GO:0051648	vesicle localization	39	3	0.04173	BP	Amillepora20340-RA, Amillepora15763-RA, Amillepora05723-RA	0.24561
GO:0060249	anatomical structure homeostasis	39	3	0.04173	BP	Amillepora06397-RA, Amillepora00666-RA, Amillepora14835-RA	0.24561
GO:0034754	cellular hormone metabolic process	39	3	0.04173	BP	Amillepora05711-RA, Amillepora21104-RA, Amillepora08054-RA	0.24561
GO:0032103	positive regulation of response to external stimulus	39	3	0.04173	BP	Amillepora15159-RA, Amillepora21104-RA, Amillepora00093-RA	0.24561
GO:0032101	regulation of response to external stimulus	96	5	0.04188	BP	Amillepora00093-RA, Amillepora22025-RA, Amillepora03480-RA, Amillepora21104-RA, Amillepora15159-RA	0.24561
GO:0030036	actin cytoskeleton organization	97	5	0.04348	BP	Amillepora11097-RA, Amillepora00093-RA, Amillepora12203-RA, Amillepora22084-RA, Amillepora19558-RA	0.24561
GO:0006575	cellular modified amino acid metabolic process	97	5	0.04348	BP	Amillepora04345-RA, Amillepora04708-RA, Amillepora18850-RA, Amillepora09624-RA, Amillepora16446-RA	0.24561
GO:0007059	chromosome segregation	67	4	0.04376	BP	Amillepora12757-RA, Amillepora21960-RA, Amillepora08867-RA, Amillepora03553-RA	0.24561
GO:1903037	regulation of leukocyte cell-cell adhesion	17	2	0.04388	BP	Amillepora10499-RA, Amillepora04708-RA	0.24561
GO:0051262	protein tetramerization	17	2	0.04388	BP	Amillepora22668-RA, Amillepora16446-RA	0.24561
GO:0022409	positive regulation of cell-cell adhesion	17	2	0.04388	BP	Amillepora10499-RA, Amillepora04708-RA	0.24561
GO:0097722	sperm motility	17	2	0.04388	BP	Amillepora11351-RA, Amillepora02951-RA	0.24561
GO:0009719	response to endogenous stimulus	164	7	0.0446	BP	Amillepora00093-RA, Amillepora19435-RA, Amillepora10499-RA, Amillepora04680-RA, Amillepora18085-RA, Amillepora21104-RA, Amillepora02951-RA	0.24561
GO:0032774	RNA biosynthetic process	717	21	0.04464	BP	Amillepora15159-RA, Amillepora24928-RA, Amillepora26581-RA, Amillepora16017-RA, Amillepora08534-RA, Amillepora27445-RA, Amillepora10499-RA, Amillepora11097-RA, Amillepora16669-RA, Amillepora15521-RA, Amillepora17925-RA, Amillepora16106-RA, Amillepora00093-RA, Amillepora03492-RA, Amillepora23389-RA, Amillepora21104-RA, Amillepora13525-RA, Amillepora16821-RA, Amillepora16298-RA, Amillepora10714-RA,…	0.24561
GO:0050790	regulation of catalytic activity	361	14	0.04492	BP	Amillepora05037-RA, Amillepora15763-RA, Amillepora21990-RA, Amillepora08533-RA, Amillepora09624-RA, Amillepora24988-RA, Amillepora11097-RA, Amillepora27228-RA, Amillepora20112-RA, Amillepora22273-RA, Amillepora12560-RA, Amillepora24324-RA, Amillepora24967-RA, Amillepora08867-RA	0.24561
GO:0009605	response to external stimulus	292	17	0.04504	BP	Amillepora11351-RA, Amillepora04345-RA, Amillepora22025-RA, Amillepora22668-RA, Amillepora12560-RA, Amillepora18353-RA, Amillepora15159-RA, Amillepora04708-RA, Amillepora21104-RA, Amillepora17937-RA, Amillepora10499-RA, Amillepora03480-RA, Amillepora09624-RA, Amillepora16446-RA, Amillepora27228-RA, Amillepora04680-RA, Amillepora00093-RA	0.24561
GO:0007169	transmembrane receptor protein tyrosine kinase signaling pathway	68	4	0.04581	BP	Amillepora18085-RA, Amillepora02951-RA, Amillepora17937-RA, Amillepora12560-RA	0.24561
GO:0032870	cellular response to hormone stimulus	68	4	0.04581	BP	Amillepora02951-RA, Amillepora04680-RA, Amillepora00093-RA, Amillepora10499-RA	0.24561
GO:0009889	regulation of biosynthetic process	752	24	0.04613	BP	Amillepora17925-RA, Amillepora14835-RA, Amillepora10499-RA, Amillepora26581-RA, Amillepora24928-RA, Amillepora10714-RA, Amillepora03492-RA, Amillepora08534-RA, Amillepora13525-RA, Amillepora23389-RA, Amillepora11097-RA, Amillepora16017-RA, Amillepora18353-RA, Amillepora00093-RA, Amillepora16669-RA, Amillepora15521-RA, Amillepora05687-RA, Amillepora08867-RA, Amillepora21104-RA, Amillepora16106-RA,…	0.24561
GO:0060341	regulation of cellular localization	99	5	0.04678	BP	Amillepora10499-RA, Amillepora11097-RA, Amillepora21960-RA, Amillepora15763-RA, Amillepora00666-RA	0.24561
GO:1901652	response to peptide	41	3	0.04732	BP	Amillepora02951-RA, Amillepora04680-RA, Amillepora10499-RA	0.24561
GO:0060041	retina development in camera-type eye	41	3	0.04732	BP	Amillepora15159-RA, Amillepora05723-RA, Amillepora06397-RA	0.24561
GO:1903047	mitotic cell cycle process	132	6	0.04737	BP	Amillepora11105-RA, Amillepora05723-RA, Amillepora08867-RA, Amillepora03553-RA, Amillepora22273-RA, Amillepora21960-RA	0.24561
GO:0018108	peptidyl-tyrosine phosphorylation	69	4	0.0479	BP	Amillepora21104-RA, Amillepora18085-RA, Amillepora26234-RA, Amillepora17937-RA	0.24561
GO:0009892	negative regulation of metabolic process	365	14	0.04821	BP	Amillepora05037-RA, Amillepora15763-RA, Amillepora05687-RA, Amillepora08533-RA, Amillepora09624-RA, Amillepora22025-RA, Amillepora11097-RA, Amillepora16298-RA, Amillepora18353-RA, Amillepora20112-RA, Amillepora26477-RA, Amillepora21104-RA, Amillepora23389-RA, Amillepora00093-RA	0.24561
GO:0031324	negative regulation of cellular metabolic process	239	9	0.04822	BP	Amillepora23389-RA, Amillepora05687-RA, Amillepora18353-RA, Amillepora21104-RA, Amillepora05037-RA, Amillepora16298-RA, Amillepora11097-RA, Amillepora08533-RA, Amillepora00093-RA	0.24561
GO:0097435	supramolecular fiber organization	100	5	0.04849	BP	Amillepora11097-RA, Amillepora22084-RA, Amillepora12203-RA, Amillepora19558-RA, Amillepora05723-RA	0.24561
GO:0071773	cellular response to BMP stimulus	18	2	0.04874	BP	Amillepora21104-RA, Amillepora19435-RA	0.24561
GO:0002064	epithelial cell development	18	2	0.04874	BP	Amillepora21104-RA, Amillepora03480-RA	0.24561
GO:0032606	type I interferon production	18	2	0.04874	BP	Amillepora22025-RA, Amillepora15159-RA	0.24561
GO:1903532	positive regulation of secretion by cell	18	2	0.04874	BP	Amillepora15763-RA, Amillepora10499-RA	0.24561
GO:0032479	regulation of type I interferon production	18	2	0.04874	BP	Amillepora22025-RA, Amillepora15159-RA	0.24561
GO:0046173	polyol biosynthetic process	18	2	0.04874	BP	Amillepora16062-RA, Amillepora10499-RA	0.24561
GO:0006357	regulation of transcription by RNA polymerase II	316	11	0.0495	BP	Amillepora10714-RA, Amillepora00093-RA, Amillepora05687-RA, Amillepora08534-RA, Amillepora21104-RA, Amillepora24928-RA, Amillepora27445-RA, Amillepora16298-RA, Amillepora26581-RA, Amillepora16017-RA, Amillepora10499-RA	0.24561
GO:0001654	eye development	70	4	0.05005	BP	Amillepora21104-RA, Amillepora15159-RA, Amillepora05723-RA, Amillepora06397-RA	0.24561
GO:0040007	growth	101	5	0.05023	BP	Amillepora22668-RA, Amillepora19345-RA, Amillepora16298-RA, Amillepora08533-RA, Amillepora05687-RA	0.24561
GO:0006954	inflammatory response	42	3	0.05024	BP	Amillepora04708-RA, Amillepora21104-RA, Amillepora09624-RA	0.24561
GO:0031667	response to nutrient levels	42	3	0.05024	BP	Amillepora16446-RA, Amillepora04680-RA, Amillepora10499-RA	0.24561
GO:0030182	neuron differentiation	169	7	0.05098	BP	Amillepora00093-RA, Amillepora05723-RA, Amillepora12560-RA, Amillepora19345-RA, Amillepora27228-RA, Amillepora21104-RA, Amillepora08533-RA	0.24561
GO:0051253	negative regulation of RNA metabolic process	135	6	0.05183	BP	Amillepora11097-RA, Amillepora21104-RA, Amillepora05687-RA, Amillepora16298-RA, Amillepora23389-RA, Amillepora00093-RA	0.24561
GO:0032501	multicellular organismal process	985	35	0.05199	BP	Amillepora17925-RA, Amillepora08401-RA, Amillepora08533-RA, Amillepora05723-RA, Amillepora14835-RA, Amillepora10499-RA, Amillepora20112-RA, Amillepora19345-RA, Amillepora20323-RA, Amillepora00666-RA, Amillepora24928-RA, Amillepora22291-RA, Amillepora24987-RA, Amillepora08534-RA, Amillepora10994-RA, Amillepora15111-RA, Amillepora11097-RA, Amillepora12560-RA, Amillepora00093-RA, Amillepora27228-RA,…	0.24561
GO:0031327	negative regulation of cellular biosynthetic process	171	7	0.05369	BP	Amillepora05687-RA, Amillepora00093-RA, Amillepora16298-RA, Amillepora23389-RA, Amillepora18353-RA, Amillepora11097-RA, Amillepora21104-RA	0.24561
GO:0050708	regulation of protein secretion	19	2	0.05378	BP	Amillepora15763-RA, Amillepora10499-RA	0.24561
GO:0030217	T cell differentiation	19	2	0.05378	BP	Amillepora10499-RA, Amillepora04708-RA	0.24561
GO:0050863	regulation of T cell activation	19	2	0.05378	BP	Amillepora10499-RA, Amillepora04708-RA	0.24561
GO:0006090	pyruvate metabolic process	19	2	0.05378	BP	Amillepora10499-RA, Amillepora03530-RA	0.24561
GO:0071772	response to BMP	19	2	0.05378	BP	Amillepora21104-RA, Amillepora19435-RA	0.24561
GO:0007159	leukocyte cell-cell adhesion	19	2	0.05378	BP	Amillepora10499-RA, Amillepora04708-RA	0.24561
GO:0050657	nucleic acid transport	19	2	0.05378	BP	Amillepora24928-RA, Amillepora22273-RA	0.24561
GO:0050658	RNA transport	19	2	0.05378	BP	Amillepora24928-RA, Amillepora22273-RA	0.24561
GO:0051236	establishment of RNA localization	19	2	0.05378	BP	Amillepora24928-RA, Amillepora22273-RA	0.24561
GO:0051047	positive regulation of secretion	19	2	0.05378	BP	Amillepora15763-RA, Amillepora10499-RA	0.24561
GO:0051129	negative regulation of cellular component organization	72	4	0.05451	BP	Amillepora11097-RA, Amillepora21104-RA, Amillepora21960-RA, Amillepora19558-RA	0.24561
GO:0150063	visual system development	72	4	0.05451	BP	Amillepora15159-RA, Amillepora21104-RA, Amillepora06397-RA, Amillepora05723-RA	0.24561
GO:0000226	microtubule cytoskeleton organization	137	6	0.05494	BP	Amillepora11105-RA, Amillepora05723-RA, Amillepora02951-RA, Amillepora22273-RA, Amillepora15111-RA, Amillepora00666-RA	0.24561
GO:0030203	glycosaminoglycan metabolic process	44	3	0.05634	BP	Amillepora03480-RA, Amillepora27386-RA, Amillepora21385-RA	0.24561
GO:0015931	nucleobase-containing compound transport	44	3	0.05634	BP	Amillepora22273-RA, Amillepora24928-RA, Amillepora19435-RA	0.24561
GO:0051174	regulation of phosphorus metabolic process	138	6	0.05654	BP	Amillepora14835-RA, Amillepora21104-RA, Amillepora21990-RA, Amillepora08533-RA, Amillepora15111-RA, Amillepora05037-RA	0.24561
GO:0019220	regulation of phosphate metabolic process	138	6	0.05654	BP	Amillepora14835-RA, Amillepora21104-RA, Amillepora21990-RA, Amillepora08533-RA, Amillepora15111-RA, Amillepora05037-RA	0.24561
GO:0016311	dephosphorylation	138	6	0.05654	BP	Amillepora24931-RA, Amillepora18958-RA, Amillepora26077-RA, Amillepora21990-RA, Amillepora19345-RA, Amillepora15111-RA	0.24561
GO:0051234	establishment of localization	1380	40	0.05675	BP	Amillepora22025-RA, Amillepora24597-RA, Amillepora24987-RA, Amillepora05723-RA, Amillepora06175-RA, Amillepora10499-RA, Amillepora00666-RA, Amillepora21104-RA, Amillepora25933-RA, Amillepora15763-RA, Amillepora24967-RA, Amillepora13721-RA, Amillepora14835-RA, Amillepora00093-RA, Amillepora19361-RA, Amillepora02951-RA, Amillepora04935-RA, Amillepora04680-RA, Amillepora13525-RA, Amillepora19435-RA,…	0.24561
GO:0051050	positive regulation of transport	73	4	0.05682	BP	Amillepora10499-RA, Amillepora00093-RA, Amillepora14835-RA, Amillepora15763-RA	0.24561
GO:0045087	innate immune response	73	4	0.05682	BP	Amillepora22668-RA, Amillepora04708-RA, Amillepora15159-RA, Amillepora17937-RA	0.24561
GO:0007017	microtubule-based process	247	9	0.05715	BP	Amillepora05723-RA, Amillepora16717-RA, Amillepora11105-RA, Amillepora11351-RA, Amillepora22273-RA, Amillepora18259-RA, Amillepora00666-RA, Amillepora15111-RA, Amillepora02951-RA	0.24561
GO:0006325	chromatin organization	105	5	0.05757	BP	Amillepora22378-RA, Amillepora23448-RA, Amillepora25070-RA, Amillepora24931-RA, Amillepora12757-RA	0.24561
GO:0015031	protein transport	364	12	0.05785	BP	Amillepora23397-RA, Amillepora10499-RA, Amillepora18543-RA, Amillepora15763-RA, Amillepora22025-RA, Amillepora10994-RA, Amillepora22273-RA, Amillepora03480-RA, Amillepora24967-RA, Amillepora09708-RA, Amillepora00093-RA, Amillepora19361-RA	0.24561
GO:0002687	positive regulation of leukocyte migration	3	1	0.05844	BP	Amillepora00093-RA	0.24561
GO:0048806	genitalia development	3	1	0.05844	BP	Amillepora21104-RA	0.24561
GO:0042420	dopamine catabolic process	3	1	0.05844	BP	Amillepora12729-RA	0.24561
GO:0042424	catecholamine catabolic process	3	1	0.05844	BP	Amillepora12729-RA	0.24561
GO:1900024	regulation of substrate adhesion-dependent cell spreading	3	1	0.05844	BP	Amillepora00093-RA	0.24561
GO:0032958	inositol phosphate biosynthetic process	3	1	0.05844	BP	Amillepora16062-RA	0.24561
GO:0042417	dopamine metabolic process	3	1	0.05844	BP	Amillepora12729-RA	0.24561
GO:0048524	positive regulation of viral process	3	1	0.05844	BP	Amillepora08533-RA	0.24561
GO:0019626	short-chain fatty acid catabolic process	3	1	0.05844	BP	Amillepora10499-RA	0.24561
GO:0045577	regulation of B cell differentiation	3	1	0.05844	BP	Amillepora15111-RA	0.24561
GO:0019614	catechol-containing compound catabolic process	3	1	0.05844	BP	Amillepora12729-RA	0.24561
GO:0032053	ciliary basal body organization	3	1	0.05844	BP	Amillepora00666-RA	0.24561
GO:0001945	lymph vessel development	3	1	0.05844	BP	Amillepora05687-RA	0.24561
GO:0062207	regulation of pattern recognition receptor signaling pathway	3	1	0.05844	BP	Amillepora22025-RA	0.24561
GO:1901317	regulation of flagellated sperm motility	3	1	0.05844	BP	Amillepora11351-RA	0.24561
GO:0010447	response to acidic pH	3	1	0.05844	BP	Amillepora10499-RA	0.24561
GO:0048384	retinoic acid receptor signaling pathway	3	1	0.05844	BP	Amillepora00093-RA	0.24561
GO:0045669	positive regulation of osteoblast differentiation	3	1	0.05844	BP	Amillepora21104-RA	0.24561
GO:0009409	response to cold	3	1	0.05844	BP	Amillepora04680-RA	0.24561
GO:0031664	regulation of lipopolysaccharide-mediated signaling pathway	3	1	0.05844	BP	Amillepora21104-RA	0.24561
GO:0031666	positive regulation of lipopolysaccharide-mediated signaling pathway	3	1	0.05844	BP	Amillepora21104-RA	0.24561
GO:0019401	alditol biosynthetic process	3	1	0.05844	BP	Amillepora10499-RA	0.24561
GO:0034341	response to interferon-gamma	3	1	0.05844	BP	Amillepora22668-RA	0.24561
GO:0006734	NADH metabolic process	3	1	0.05844	BP	Amillepora10499-RA	0.24561
GO:0036336	dendritic cell migration	3	1	0.05844	BP	Amillepora00093-RA	0.24561
GO:0006700	C21-steroid hormone biosynthetic process	3	1	0.05844	BP	Amillepora21104-RA	0.24561
GO:0006705	mineralocorticoid biosynthetic process	3	1	0.05844	BP	Amillepora21104-RA	0.24561
GO:0003323	type B pancreatic cell development	3	1	0.05844	BP	Amillepora21104-RA	0.24561
GO:0055008	cardiac muscle tissue morphogenesis	3	1	0.05844	BP	Amillepora16669-RA	0.24561
GO:0003309	type B pancreatic cell differentiation	3	1	0.05844	BP	Amillepora21104-RA	0.24561
GO:0021952	central nervous system projection neuron axonogenesis	3	1	0.05844	BP	Amillepora08533-RA	0.24561
GO:0014823	response to activity	3	1	0.05844	BP	Amillepora04680-RA	0.24561
GO:0080182	histone H3-K4 trimethylation	3	1	0.05844	BP	Amillepora16298-RA	0.24561
GO:0039528	cytoplasmic pattern recognition receptor signaling pathway in response to virus	3	1	0.05844	BP	Amillepora22025-RA	0.24561
GO:0039531	regulation of viral-induced cytoplasmic pattern recognition receptor signaling pathway	3	1	0.05844	BP	Amillepora22025-RA	0.24561
GO:0039532	negative regulation of viral-induced cytoplasmic pattern recognition receptor signaling pathway	3	1	0.05844	BP	Amillepora22025-RA	0.24561
GO:0006589	octopamine biosynthetic process	3	1	0.05844	BP	Amillepora12729-RA	0.24561
GO:0009068	aspartate family amino acid catabolic process	3	1	0.05844	BP	Amillepora16854-RA	0.24561
GO:0046333	octopamine metabolic process	3	1	0.05844	BP	Amillepora12729-RA	0.24561
GO:1901224	positive regulation of NIK/NF-kappaB signaling	3	1	0.05844	BP	Amillepora00093-RA	0.24561
GO:0032341	aldosterone metabolic process	3	1	0.05844	BP	Amillepora21104-RA	0.24561
GO:0032342	aldosterone biosynthetic process	3	1	0.05844	BP	Amillepora21104-RA	0.24561
GO:0032344	regulation of aldosterone metabolic process	3	1	0.05844	BP	Amillepora21104-RA	0.24561
GO:0032346	positive regulation of aldosterone metabolic process	3	1	0.05844	BP	Amillepora21104-RA	0.24561
GO:0032347	regulation of aldosterone biosynthetic process	3	1	0.05844	BP	Amillepora21104-RA	0.24561
GO:0006691	leukotriene metabolic process	3	1	0.05844	BP	Amillepora09624-RA	0.24561
GO:0046602	regulation of mitotic centrosome separation	3	1	0.05844	BP	Amillepora22273-RA	0.24561
GO:0071346	cellular response to interferon-gamma	3	1	0.05844	BP	Amillepora22668-RA	0.24561
GO:0048916	posterior lateral line development	3	1	0.05844	BP	Amillepora07010-RA	0.24561
GO:0046471	phosphatidylglycerol metabolic process	3	1	0.05844	BP	Amillepora14835-RA	0.24561
GO:0051896	regulation of protein kinase B signaling	3	1	0.05844	BP	Amillepora03480-RA	0.24561
GO:0032480	negative regulation of type I interferon production	3	1	0.05844	BP	Amillepora22025-RA	0.24561
GO:0071468	cellular response to acidic pH	3	1	0.05844	BP	Amillepora10499-RA	0.24561
GO:0010874	regulation of cholesterol efflux	3	1	0.05844	BP	Amillepora14835-RA	0.24561
GO:0010811	positive regulation of cell-substrate adhesion	3	1	0.05844	BP	Amillepora00093-RA	0.24561
GO:0008212	mineralocorticoid metabolic process	3	1	0.05844	BP	Amillepora21104-RA	0.24561
GO:0045070	positive regulation of viral genome replication	3	1	0.05844	BP	Amillepora08533-RA	0.24561
GO:0071168	protein localization to chromatin	3	1	0.05844	BP	Amillepora21960-RA	0.24561
GO:0015939	pantothenate metabolic process	3	1	0.05844	BP	Amillepora04708-RA	0.24561
GO:0002544	chronic inflammatory response	3	1	0.05844	BP	Amillepora04708-RA	0.24561
GO:0070365	hepatocyte differentiation	3	1	0.05844	BP	Amillepora10499-RA	0.24561
GO:0015798	myo-inositol transport	3	1	0.05844	BP	Amillepora18526-RA	0.24561
GO:0050766	positive regulation of phagocytosis	3	1	0.05844	BP	Amillepora00093-RA	0.24561
GO:0042634	regulation of hair cycle	3	1	0.05844	BP	Amillepora03480-RA	0.24561
GO:0033687	osteoblast proliferation	3	1	0.05844	BP	Amillepora03480-RA	0.24561
GO:0006114	glycerol biosynthetic process	3	1	0.05844	BP	Amillepora10499-RA	0.24561
GO:0031589	cell-substrate adhesion	20	2	0.05899	BP	Amillepora03480-RA, Amillepora00093-RA	0.246219
GO:2000241	regulation of reproductive process	20	2	0.05899	BP	Amillepora11351-RA, Amillepora00093-RA	0.246219
GO:0044273	sulfur compound catabolic process	20	2	0.05899	BP	Amillepora09624-RA, Amillepora16446-RA	0.246219
GO:0009890	negative regulation of biosynthetic process	175	7	0.05936	BP	Amillepora05687-RA, Amillepora00093-RA, Amillepora16298-RA, Amillepora23389-RA, Amillepora18353-RA, Amillepora11097-RA, Amillepora21104-RA	0.24682
GO:1903829	positive regulation of protein localization	45	3	0.05952	BP	Amillepora15763-RA, Amillepora00666-RA, Amillepora10499-RA	0.24682
GO:0071310	cellular response to organic substance	249	9	0.05954	BP	Amillepora18085-RA, Amillepora22025-RA, Amillepora22668-RA, Amillepora21104-RA, Amillepora10499-RA, Amillepora19435-RA, Amillepora04680-RA, Amillepora00093-RA, Amillepora02951-RA	0.24682
GO:0005515	protein binding	1339	47	4.3e-05	MF	Amillepora17937-RA, Amillepora22025-RA, Amillepora09932-RA, Amillepora21990-RA, Amillepora16298-RA, Amillepora05723-RA, Amillepora06175-RA, Amillepora24931-RA, Amillepora10714-RA, Amillepora18850-RA, Amillepora12560-RA, Amillepora00666-RA, Amillepora08401-RA, Amillepora08534-RA, Amillepora03714-RA, Amillepora21104-RA, Amillepora25933-RA, Amillepora15763-RA, Amillepora16106-RA, Amillepora24553-RA,…	0.017458
GO:1990269	RNA polymerase II C-terminal domain phosphoserine binding	2	2	0.00033	MF	Amillepora16298-RA, Amillepora08534-RA	0.06699
GO:0045504	dynein heavy chain binding	6	2	0.00475	MF	Amillepora11351-RA, Amillepora02951-RA	0.225022
GO:0098772	molecular function regulator activity	316	13	0.00515	MF	Amillepora27228-RA, Amillepora12560-RA, Amillepora11351-RA, Amillepora24988-RA, Amillepora05037-RA, Amillepora24967-RA, Amillepora11097-RA, Amillepora20112-RA, Amillepora21104-RA, Amillepora22273-RA, Amillepora24324-RA, Amillepora09624-RA, Amillepora08401-RA	0.225022
GO:0008092	cytoskeletal protein binding	235	10	0.01091	MF	Amillepora16717-RA, Amillepora19558-RA, Amillepora03714-RA, Amillepora21990-RA, Amillepora22084-RA, Amillepora00666-RA, Amillepora05723-RA, Amillepora12203-RA, Amillepora09932-RA, Amillepora11351-RA	0.225022
GO:0051082	unfolded protein binding	48	4	0.01122	MF	Amillepora11097-RA, Amillepora00093-RA, Amillepora07010-RA, Amillepora16553-RA	0.225022
GO:0004869	cysteine-type endopeptidase inhibitor activity	11	2	0.01641	MF	Amillepora09624-RA, Amillepora20112-RA	0.225022
GO:0003779	actin binding	113	6	0.01728	MF	Amillepora22084-RA, Amillepora21990-RA, Amillepora09932-RA, Amillepora03714-RA, Amillepora19558-RA, Amillepora00666-RA	0.225022
GO:0008444	CDP-diacylglycerol-glycerol-3-phosphate 3-phosphatidyltransferase activity	1	1	0.01829	MF	Amillepora15323-RA	0.225022
GO:0071936	coreceptor activity involved in Wnt signaling pathway	1	1	0.01829	MF	Amillepora13244-RA	0.225022
GO:0004739	pyruvate dehydrogenase (acetyl-transferring) activity	1	1	0.01829	MF	Amillepora03530-RA	0.225022
GO:0043394	proteoglycan binding	1	1	0.01829	MF	Amillepora03480-RA	0.225022
GO:0001594	trace-amine receptor activity	1	1	0.01829	MF	Amillepora04708-RA	0.225022
GO:0047130	saccharopine dehydrogenase (NADP+, L-lysine-forming) activity	1	1	0.01829	MF	Amillepora16854-RA	0.225022
GO:0047131	saccharopine dehydrogenase (NAD+, L-glutamate-forming) activity	1	1	0.01829	MF	Amillepora16854-RA	0.225022
GO:0045545	syndecan binding	1	1	0.01829	MF	Amillepora03480-RA	0.225022
GO:0032557	pyrimidine ribonucleotide binding	1	1	0.01829	MF	Amillepora22291-RA	0.225022
GO:0031151	histone methyltransferase activity (H3-K79 specific)	1	1	0.01829	MF	Amillepora25070-RA	0.225022
GO:0008227	G protein-coupled amine receptor activity	1	1	0.01829	MF	Amillepora04708-RA	0.225022
GO:0032574	5'-3' RNA helicase activity	1	1	0.01829	MF	Amillepora18353-RA	0.225022
GO:0001565	phorbol ester receptor activity	1	1	0.01829	MF	Amillepora12560-RA	0.225022
GO:0017077	oxidative phosphorylation uncoupler activity	1	1	0.01829	MF	Amillepora04680-RA	0.225022
GO:0003920	GMP reductase activity	1	1	0.01829	MF	Amillepora10796-RA	0.225022
GO:0047690	aspartyltransferase activity	1	1	0.01829	MF	Amillepora24553-RA	0.225022
GO:0120152	calcium-dependent outer dynein arm binding	1	1	0.01829	MF	Amillepora11351-RA	0.225022
GO:0140659	cytoskeletal motor regulator activity	1	1	0.01829	MF	Amillepora11351-RA	0.225022
GO:0097363	protein O-GlcNAc transferase activity	1	1	0.01829	MF	Amillepora07718-RA	0.225022
GO:0008521	acetyl-CoA transmembrane transporter activity	1	1	0.01829	MF	Amillepora19435-RA	0.225022
GO:0002135	CTP binding	1	1	0.01829	MF	Amillepora22291-RA	0.225022
GO:0005545	1-phosphatidylinositol binding	1	1	0.01829	MF	Amillepora20340-RA	0.225022
GO:0061775	cohesin loading activity	1	1	0.01829	MF	Amillepora03553-RA	0.225022
GO:0004753	saccharopine dehydrogenase activity	1	1	0.01829	MF	Amillepora16854-RA	0.225022
GO:0004832	valine-tRNA ligase activity	1	1	0.01829	MF	Amillepora01328-RA	0.225022
GO:0097729	9+2 motile cilium	16	4	0.00033	CC	Amillepora11351-RA, Amillepora00666-RA, Amillepora02951-RA, Amillepora22151-RA	0.0357
GO:0016593	Cdc73/Paf1 complex	7	3	0.00034	CC	Amillepora13525-RA, Amillepora16298-RA, Amillepora08534-RA	0.0357
GO:0005635	nuclear envelope	61	7	0.00034	CC	Amillepora23397-RA, Amillepora22291-RA, Amillepora24931-RA, Amillepora11097-RA, Amillepora00093-RA, Amillepora22273-RA, Amillepora26224-RA	0.0357
GO:0140534	endoplasmic reticulum protein-containing complex	42	5	0.00208	CC	Amillepora06449-RA, Amillepora03625-RA, Amillepora00093-RA, Amillepora22025-RA, Amillepora26224-RA	0.13125
GO:0015629	actin cytoskeleton	62	6	0.00223	CC	Amillepora22084-RA, Amillepora12203-RA, Amillepora00666-RA, Amillepora09932-RA, Amillepora03714-RA, Amillepora22151-RA	0.13125
GO:0030667	secretory granule membrane	13	3	0.0025	CC	Amillepora14835-RA, Amillepora15763-RA, Amillepora12729-RA	0.13125
GO:0031225	anchored component of membrane	15	3	0.00386	CC	Amillepora09624-RA, Amillepora22668-RA, Amillepora24111-RA	0.1737
GO:0030135	coated vesicle	55	5	0.00679	CC	Amillepora15763-RA, Amillepora06175-RA, Amillepora06397-RA, Amillepora18543-RA, Amillepora20340-RA	0.181374
GO:0009897	external side of plasma membrane	7	2	0.0093	CC	Amillepora24396-RA, Amillepora00093-RA	0.181374
GO:0030136	clathrin-coated vesicle	21	3	0.01024	CC	Amillepora06175-RA, Amillepora06397-RA, Amillepora20340-RA	0.181374
GO:0005813	centrosome	87	6	0.01175	CC	Amillepora22273-RA, Amillepora15111-RA, Amillepora21990-RA, Amillepora00666-RA, Amillepora08534-RA, Amillepora02951-RA	0.181374
GO:0005751	mitochondrial respiratory chain complex IV	8	2	0.01222	CC	Amillepora24987-RA, Amillepora24988-RA	0.181374
GO:0045277	respiratory chain complex IV	9	2	0.01549	CC	Amillepora24987-RA, Amillepora24988-RA	0.181374
GO:0031090	organelle membrane	875	31	0.016	CC	Amillepora12729-RA, Amillepora25339-RA, Amillepora18543-RA, Amillepora14835-RA, Amillepora27386-RA, Amillepora19361-RA, Amillepora06449-RA, Amillepora05711-RA, Amillepora04680-RA, Amillepora12203-RA, Amillepora22291-RA, Amillepora24987-RA, Amillepora24045-RA, Amillepora09708-RA, Amillepora03625-RA, Amillepora23272-RA, Amillepora06175-RA, Amillepora26224-RA, Amillepora24396-RA, Amillepora24931-RA,…	0.181374
GO:0005798	Golgi-associated vesicle	25	3	0.01661	CC	Amillepora06397-RA, Amillepora15763-RA, Amillepora18543-RA	0.181374
GO:0098796	membrane protein complex	307	13	0.01678	CC	Amillepora06175-RA, Amillepora07598-RA, Amillepora24988-RA, Amillepora05366-RA, Amillepora00093-RA, Amillepora15763-RA, Amillepora22291-RA, Amillepora06449-RA, Amillepora26224-RA, Amillepora24987-RA, Amillepora03625-RA, Amillepora18543-RA, Amillepora22025-RA	0.181374
GO:0042175	nuclear outer membrane-endoplasmic reticulum membrane network	276	12	0.01763	CC	Amillepora03625-RA, Amillepora22025-RA, Amillepora26224-RA, Amillepora19361-RA, Amillepora07010-RA, Amillepora06449-RA, Amillepora15763-RA, Amillepora12203-RA, Amillepora24396-RA, Amillepora06104-RA, Amillepora00093-RA, Amillepora05711-RA	0.181374
GO:0031965	nuclear membrane	26	3	0.01849	CC	Amillepora26224-RA, Amillepora24931-RA, Amillepora22291-RA	0.181374
GO:0005789	endoplasmic reticulum membrane	247	11	0.01934	CC	Amillepora03625-RA, Amillepora22025-RA, Amillepora26224-RA, Amillepora19361-RA, Amillepora06449-RA, Amillepora15763-RA, Amillepora12203-RA, Amillepora24396-RA, Amillepora06104-RA, Amillepora00093-RA, Amillepora05711-RA	0.181374
GO:0098827	endoplasmic reticulum subcompartment	250	11	0.02095	CC	Amillepora03625-RA, Amillepora22025-RA, Amillepora26224-RA, Amillepora19361-RA, Amillepora06449-RA, Amillepora15763-RA, Amillepora12203-RA, Amillepora24396-RA, Amillepora06104-RA, Amillepora00093-RA, Amillepora05711-RA	0.181374
GO:0001533	cornified envelope	1	1	0.02188	CC	Amillepora20112-RA	0.181374
GO:0042599	lamellar body	1	1	0.02188	CC	Amillepora14835-RA	0.181374
GO:0070765	gamma-secretase complex	1	1	0.02188	CC	Amillepora15763-RA	0.181374
GO:0098894	extrinsic component of presynaptic endocytic zone membrane	1	1	0.02188	CC	Amillepora20340-RA	0.181374
GO:0099243	extrinsic component of synaptic membrane	1	1	0.02188	CC	Amillepora20340-RA	0.181374
GO:0036501	UFD1-NPL4 complex	1	1	0.02188	CC	Amillepora22025-RA	0.181374
GO:0042589	zymogen granule membrane	1	1	0.02188	CC	Amillepora15763-RA	0.181374
GO:1902560	GMP reductase complex	1	1	0.02188	CC	Amillepora10796-RA	0.181374
GO:0120219	subapical part of cell	1	1	0.02188	CC	Amillepora00666-RA	0.181374
GO:0097227	sperm annulus	1	1	0.02188	CC	Amillepora22151-RA	0.181374
GO:0098888	extrinsic component of presynaptic membrane	1	1	0.02188	CC	Amillepora20340-RA	0.181374
GO:0042824	MHC class I peptide loading complex	1	1	0.02188	CC	Amillepora00093-RA	0.181374
GO:0097232	lamellar body membrane	1	1	0.02188	CC	Amillepora14835-RA	0.181374
GO:0097233	alveolar lamellar body membrane	1	1	0.02188	CC	Amillepora14835-RA	0.181374
GO:0098833	presynaptic endocytic zone	1	1	0.02188	CC	Amillepora20340-RA	0.181374
GO:0098835	presynaptic endocytic zone membrane	1	1	0.02188	CC	Amillepora20340-RA	0.181374
GO:0097208	alveolar lamellar body	1	1	0.02188	CC	Amillepora14835-RA	0.181374
GO:0034098	VCP-NPL4-UFD1 AAA ATPase complex	1	1	0.02188	CC	Amillepora22025-RA	0.181374
GO:0099512	supramolecular fiber	160	8	0.02386	CC	Amillepora12203-RA, Amillepora22084-RA, Amillepora05723-RA, Amillepora11097-RA, Amillepora16717-RA, Amillepora18259-RA, Amillepora09932-RA, Amillepora02951-RA	0.192715
GO:0099081	supramolecular polymer	163	8	0.02631	CC	Amillepora12203-RA, Amillepora22084-RA, Amillepora05723-RA, Amillepora11097-RA, Amillepora16717-RA, Amillepora18259-RA, Amillepora09932-RA, Amillepora02951-RA	0.194727
GO:0005622	intracellular anatomical structure	4413	116	0.02662	CC	Amillepora11097-RA, Amillepora11351-RA, Amillepora22082-RA, Amillepora22273-RA, Amillepora06175-RA, Amillepora00278-RA, Amillepora10994-RA, Amillepora12729-RA, Amillepora20065-RA, Amillepora23397-RA, Amillepora13525-RA, Amillepora05711-RA, Amillepora05037-RA, Amillepora16062-RA, Amillepora23956-RA, Amillepora12757-RA, Amillepora10499-RA, Amillepora10714-RA, Amillepora24967-RA, Amillepora24928-RA,…	0.194727
GO:0005930	axoneme	30	3	0.0271	CC	Amillepora22151-RA, Amillepora02951-RA, Amillepora11351-RA	0.194727
GO:0030137	COPI-coated vesicle	12	2	0.0272	CC	Amillepora15763-RA, Amillepora18543-RA	0.194727
GO:0005884	actin filament	12	2	0.0272	CC	Amillepora12203-RA, Amillepora22084-RA	0.194727
GO:0097014	ciliary plasm	31	3	0.02953	CC	Amillepora22151-RA, Amillepora02951-RA, Amillepora11351-RA	0.20671
GO:0032154	cleavage furrow	14	2	0.03645	CC	Amillepora24931-RA, Amillepora22151-RA	0.244293
GO:0070069	cytochrome complex	14	2	0.03645	CC	Amillepora24987-RA, Amillepora24988-RA	0.244293
GO:0005940	septin ring	2	1	0.04329	CC	Amillepora22151-RA	0.247934
GO:0055044	symplast	2	1	0.04329	CC	Amillepora22668-RA	0.247934
GO:0035371	microtubule plus-end	2	1	0.04329	CC	Amillepora05723-RA	0.247934
GO:0009506	plasmodesma	2	1	0.04329	CC	Amillepora22668-RA	0.247934
GO:0042588	zymogen granule	2	1	0.04329	CC	Amillepora15763-RA	0.247934
GO:0140445	chromosome, telomeric repeat region	2	1	0.04329	CC	Amillepora21960-RA	0.247934
GO:0002177	manchette	2	1	0.04329	CC	Amillepora21990-RA	0.247934
GO:1990752	microtubule end	2	1	0.04329	CC	Amillepora05723-RA	0.247934
