# Supplementary material for: Genomic signatures suggesting adaptation to ocean acidification in a coral holobiont from volcanic CO2 seeps
Source: Commun Biol. 2023 Jul 22;6:769. doi: 10.1038/s42003-023-05103-7 (PMC10363134; doi:10.1038/s42003-023-05103-7)
Supplement: Supplementary file 6 — Supplementary Data 3 [file 42003_2023_5103_MOESM6_ESM.xlsx]

## Sheet: Figure 4
GO.ID	Term	Annotated	Significant	Pvalue	Enrichment score	Gene ratio	Class
GO:0045603	positive regulation of endothelial cell differentiation	2	2	0.00039	3.40894	1	BP
GO:0045621	positive regulation of lymphocyte differentiation	10	3	0.00083	3.08092	0.3	BP
GO:0001711	endodermal cell fate commitment	3	2	0.00116	2.93554	0.666667	BP
GO:0000278	mitotic cell cycle	165	10	0.00159	2.7986	0.0606061	BP
GO:0050685	positive regulation of mRNA processing	4	2	0.00229	2.64016	0.5	BP
GO:0031440	regulation of mRNA 3'-end processing	4	2	0.00229	2.64016	0.5	BP
GO:1902600	proton transmembrane transport	48	5	0.00249	2.6038	0.104167	BP
GO:0048468	cell development	237	12	0.00259	2.5867	0.0506329	BP
GO:0051707	response to other organism	148	9	0.00266	2.57512	0.0608108	BP
GO:0048871	multicellular organismal homeostasis	49	5	0.00273	2.56384	0.102041	BP
GO:0030336	negative regulation of cell migration	16	3	0.00356	2.44855	0.1875	BP
GO:0048488	synaptic vesicle endocytosis	5	2	0.00377	2.42366	0.4	BP
GO:0060415	muscle tissue morphogenesis	5	2	0.00377	2.42366	0.4	BP
GO:0051569	regulation of histone H3-K4 methylation	5	2	0.00377	2.42366	0.4	BP
GO:0051321	meiotic cell cycle	34	4	0.00437	2.35952	0.117647	BP
GO:0060395	SMAD protein signal transduction	6	2	0.00558	2.25337	0.333333	BP
GO:0046890	regulation of lipid biosynthetic process	19	3	0.0059	2.22915	0.157895	BP
GO:0007010	cytoskeleton organization	265	12	0.00634	2.19791	0.045283	BP
GO:0046165	alcohol biosynthetic process	38	4	0.00654	2.18442	0.105263	BP
GO:0045785	positive regulation of cell adhesion	20	3	0.00684	2.16494	0.15	BP
GO:0005515	protein binding	1339	47	4.3e-05	4.36653	0.0351008	MF
GO:1990269	RNA polymerase II C-terminal domain phosphoserine binding	2	2	0.00033	3.48149	1	MF
GO:0045504	dynein heavy chain binding	6	2	0.00475	2.32331	0.333333	MF
GO:0098772	molecular function regulator activity	316	13	0.00515	2.28819	0.0411392	MF
GO:0008092	cytoskeletal protein binding	235	10	0.01091	1.96218	0.0425532	MF
GO:0051082	unfolded protein binding	48	4	0.01122	1.95001	0.0833333	MF
GO:0004869	cysteine-type endopeptidase inhibitor activity	11	2	0.01641	1.78489	0.181818	MF
GO:0003779	actin binding	113	6	0.01728	1.76246	0.0530973	MF
GO:0008444	CDP-diacylglycerol-glycerol-3-phosphate 3-phosphatidyltransferase activity	1	1	0.01829	1.73779	1	MF
GO:0071936	coreceptor activity involved in Wnt signaling pathway	1	1	0.01829	1.73779	1	MF
GO:0004739	pyruvate dehydrogenase (acetyl-transferring) activity	1	1	0.01829	1.73779	1	MF
GO:0043394	proteoglycan binding	1	1	0.01829	1.73779	1	MF
GO:0001594	trace-amine receptor activity	1	1	0.01829	1.73779	1	MF
GO:0047130	saccharopine dehydrogenase (NADP+, L-lysine-forming) activity	1	1	0.01829	1.73779	1	MF
GO:0047131	saccharopine dehydrogenase (NAD+, L-glutamate-forming) activity	1	1	0.01829	1.73779	1	MF
GO:0045545	syndecan binding	1	1	0.01829	1.73779	1	MF
GO:0032557	pyrimidine ribonucleotide binding	1	1	0.01829	1.73779	1	MF
GO:0031151	histone methyltransferase activity (H3-K79 specific)	1	1	0.01829	1.73779	1	MF
GO:0008227	G protein-coupled amine receptor activity	1	1	0.01829	1.73779	1	MF
GO:0032574	5'-3' RNA helicase activity	1	1	0.01829	1.73779	1	MF
GO:0097729	9+2 motile cilium	16	4	0.00033	3.48149	0.25	CC
GO:0016593	Cdc73/Paf1 complex	7	3	0.00034	3.46852	0.428571	CC
GO:0005635	nuclear envelope	61	7	0.00034	3.46852	0.114754	CC
GO:0140534	endoplasmic reticulum protein-containing complex	42	5	0.00208	2.68194	0.119048	CC
GO:0015629	actin cytoskeleton	62	6	0.00223	2.6517	0.0967742	CC
GO:0030667	secretory granule membrane	13	3	0.0025	2.60206	0.230769	CC
GO:0031225	anchored component of membrane	15	3	0.00386	2.41341	0.2	CC
GO:0030135	coated vesicle	55	5	0.00679	2.16813	0.0909091	CC
GO:0009897	external side of plasma membrane	7	2	0.0093	2.03152	0.285714	CC
GO:0030136	clathrin-coated vesicle	21	3	0.01024	1.9897	0.142857	CC
GO:0005813	centrosome	87	6	0.01175	1.92996	0.0689655	CC
GO:0005751	mitochondrial respiratory chain complex IV	8	2	0.01222	1.91293	0.25	CC
GO:0045277	respiratory chain complex IV	9	2	0.01549	1.80995	0.222222	CC
GO:0031090	organelle membrane	875	31	0.016	1.79588	0.0354286	CC
GO:0005798	Golgi-associated vesicle	25	3	0.01661	1.77963	0.12	CC
GO:0098796	membrane protein complex	307	13	0.01678	1.77521	0.0423453	CC
GO:0042175	nuclear outer membrane-endoplasmic reticulum membrane network	276	12	0.01763	1.75375	0.0434783	CC
GO:0031965	nuclear membrane	26	3	0.01849	1.73306	0.115385	CC
GO:0005789	endoplasmic reticulum membrane	247	11	0.01934	1.71354	0.0445344	CC
GO:0098827	endoplasmic reticulum subcompartment	250	11	0.02095	1.67882	0.044	CC
