# Supplementary material for: Genomic signatures suggesting adaptation to ocean acidification in a coral holobiont from volcanic CO2 seeps
Source: Commun Biol. 2023 Jul 22;6:769. doi: 10.1038/s42003-023-05103-7 (PMC10363134; doi:10.1038/s42003-023-05103-7)
Supplement: Supplementary file 7 — Supplementary Data 4 [file 42003_2023_5103_MOESM7_ESM.xlsx]

## Sheet: Figure 6b
Sample	Abundance	Phylum
Dobu Seep	50.3527	Proteobacteria
Dobu Control	50.0658	Proteobacteria
Upa-Upasina Seep	49.7379	Proteobacteria
Upa-Upasina Control	49.2723	Proteobacteria
Upa-Upasina Control	29.3338	Firmicutes
Upa-Upasina Seep	27.9225	Firmicutes
Dobu Control	27.7348	Firmicutes
Dobu Seep	27.6701	Firmicutes
Dobu Seep	6.03007	Actinobacteria
Dobu Control	5.64448	Bacteroidetes
Dobu Seep	5.44975	Bacteroidetes
Upa-Upasina Control	5.41419	Actinobacteria
Upa-Upasina Seep	5.40347	Actinobacteria
Dobu Control	5.38323	Actinobacteria
Upa-Upasina Seep	5.2532	Bacteroidetes
Upa-Upasina Seep	5.12768	Cyanobacteria
Upa-Upasina Control	5.08565	Bacteroidetes
Upa-Upasina Control	4.7184	Cyanobacteria
Dobu Control	4.6496	Cyanobacteria
Dobu Seep	4.31226	Cyanobacteria
Upa-Upasina Seep	3.41286	Acidobacteria
Dobu Seep	3.33606	Acidobacteria
Upa-Upasina Control	3.23231	Acidobacteria
Dobu Control	3.19039	Acidobacteria
Dobu Control	0.713052	Phylum < 3 abund
Upa-Upasina Control	0.693988	Phylum < 3 abund
Upa-Upasina Seep	0.633779	Phylum < 3 abund
Dobu Control	0.552906	Phylum < 3 abund
Upa-Upasina Seep	0.533894	Phylum < 3 abund
Upa-Upasina Seep	0.529475	Phylum < 3 abund
Dobu Seep	0.496975	Phylum < 3 abund
Upa-Upasina Control	0.468059	Phylum < 3 abund
Upa-Upasina Control	0.454558	Phylum < 3 abund
Dobu Control	0.441967	Phylum < 3 abund
Upa-Upasina Seep	0.439314	Phylum < 3 abund
Dobu Control	0.431231	Phylum < 3 abund
Dobu Seep	0.430609	Phylum < 3 abund
Dobu Control	0.417811	Phylum < 3 abund
Dobu Seep	0.405143	Phylum < 3 abund
Dobu Seep	0.398197	Phylum < 3 abund
Upa-Upasina Control	0.373547	Phylum < 3 abund
Dobu Seep	0.373503	Phylum < 3 abund
Upa-Upasina Seep	0.369483	Phylum < 3 abund
Upa-Upasina Control	0.31324	Phylum < 3 abund
Dobu Seep	0.238455	Phylum < 3 abund
Dobu Control	0.209353	Phylum < 3 abund
Dobu Control	0.175355	Phylum < 3 abund
Dobu Seep	0.172861	Phylum < 3 abund
Upa-Upasina Seep	0.165295	Phylum < 3 abund
Upa-Upasina Control	0.150319	Phylum < 3 abund
Upa-Upasina Seep	0.149384	Phylum < 3 abund
Upa-Upasina Control	0.148519	Phylum < 3 abund
Dobu Seep	0.127331	Phylum < 3 abund
Upa-Upasina Seep	0.101652	Phylum < 3 abund
Dobu Control	0.0903617	Phylum < 3 abund
Dobu Control	0.0608376	Phylum < 3 abund
Upa-Upasina Control	0.0558071	Phylum < 3 abund
Upa-Upasina Control	0.0540069	Phylum < 3 abund
Upa-Upasina Control	0.0522066	Phylum < 3 abund
Dobu Seep	0.0416718	Phylum < 3 abund
Upa-Upasina Seep	0.0406608	Phylum < 3 abund
Upa-Upasina Seep	0.0406608	Phylum < 3 abund
Dobu Control	0.0402602	Phylum < 3 abund
Dobu Control	0.0393655	Phylum < 3 abund
Upa-Upasina Control	0.0378048	Phylum < 3 abund
Upa-Upasina Seep	0.0353572	Phylum < 3 abund
Dobu Seep	0.0331831	Phylum < 3 abund
Upa-Upasina Control	0.0324041	Phylum < 3 abund
Dobu Control	0.0322081	Phylum < 3 abund
Dobu Control	0.0286295	Phylum < 3 abund
Dobu Seep	0.023151	Phylum < 3 abund
Dobu Seep	0.0208359	Phylum < 3 abund
Dobu Control	0.0196827	Phylum < 3 abund
Dobu Control	0.0187881	Phylum < 3 abund
Upa-Upasina Control	0.0171022	Phylum < 3 abund
Upa-Upasina Seep	0.0167947	Phylum < 3 abund
Upa-Upasina Control	0.0162021	Phylum < 3 abund
Upa-Upasina Seep	0.0159108	Phylum < 3 abund
Dobu Seep	0.015434	Phylum < 3 abund
Upa-Upasina Control	0.0135017	Phylum < 3 abund
Upa-Upasina Control	0.0126016	Phylum < 3 abund
Upa-Upasina Seep	0.012375	Phylum < 3 abund
Upa-Upasina Control	0.0117015	Phylum < 3 abund
Upa-Upasina Seep	0.0114911	Phylum < 3 abund
Dobu Seep	0.0108038	Phylum < 3 abund
Dobu Control	0.010736	Phylum < 3 abund
Dobu Seep	0.0092604	Phylum < 3 abund
Dobu Control	0.0089467	Phylum < 3 abund
Dobu Control	0.0089467	Phylum < 3 abund
Upa-Upasina Seep	0.00883931	Phylum < 3 abund
Dobu Seep	0.0084887	Phylum < 3 abund
Dobu Seep	0.0084887	Phylum < 3 abund
Upa-Upasina Seep	0.00795538	Phylum < 3 abund
Dobu Control	0.00715736	Phylum < 3 abund
Upa-Upasina Control	0.0063008	Phylum < 3 abund
Upa-Upasina Control	0.0063008	Phylum < 3 abund
Upa-Upasina Control	0.0063008	Phylum < 3 abund
Dobu Seep	0.0061736	Phylum < 3 abund
Dobu Seep	0.0054019	Phylum < 3 abund
Dobu Seep	0.0054019	Phylum < 3 abund
Upa-Upasina Control	0.00540069	Phylum < 3 abund
Upa-Upasina Seep	0.00530359	Phylum < 3 abund
Upa-Upasina Seep	0.00530359	Phylum < 3 abund
Upa-Upasina Control	0.00450057	Phylum < 3 abund
Upa-Upasina Control	0.00450057	Phylum < 3 abund
Dobu Control	0.00447335	Phylum < 3 abund
Upa-Upasina Seep	0.00441966	Phylum < 3 abund
Upa-Upasina Seep	0.00441966	Phylum < 3 abund
Dobu Control	0.00357868	Phylum < 3 abund
Dobu Seep	0.0030868	Phylum < 3 abund
Dobu Seep	0.0030868	Phylum < 3 abund
Dobu Control	0.00268401	Phylum < 3 abund
Dobu Control	0.00268401	Phylum < 3 abund
Dobu Control	0.00268401	Phylum < 3 abund
Upa-Upasina Seep	0.00265179	Phylum < 3 abund
Upa-Upasina Seep	0.00265179	Phylum < 3 abund
Upa-Upasina Seep	0.00265179	Phylum < 3 abund
Dobu Seep	0.0023151	Phylum < 3 abund
Dobu Seep	0.0023151	Phylum < 3 abund
Dobu Seep	0.0023151	Phylum < 3 abund
Upa-Upasina Control	0.00180023	Phylum < 3 abund
Dobu Control	0.00178934	Phylum < 3 abund
Dobu Control	0.00178934	Phylum < 3 abund
Upa-Upasina Seep	0.00176786	Phylum < 3 abund
Dobu Seep	0.0015434	Phylum < 3 abund
Dobu Seep	0.0015434	Phylum < 3 abund
Upa-Upasina Control	0.000900114	Phylum < 3 abund
Upa-Upasina Control	0.000900114	Phylum < 3 abund
Upa-Upasina Control	0.000900114	Phylum < 3 abund
Dobu Control	0.00089467	Phylum < 3 abund
Dobu Control	0.00089467	Phylum < 3 abund
Dobu Control	0.00089467	Phylum < 3 abund
Dobu Control	0.00089467	Phylum < 3 abund
Dobu Control	0.00089467	Phylum < 3 abund
Upa-Upasina Seep	0.000883931	Phylum < 3 abund
Dobu Seep	0.0007717	Phylum < 3 abund
Dobu Seep	0.0007717	Phylum < 3 abund
Upa-Upasina Control	0	Phylum < 3 abund
Upa-Upasina Seep	0	Phylum < 3 abund
Upa-Upasina Control	0	Phylum < 3 abund
Dobu Seep	0	Phylum < 3 abund
Dobu Control	0	Phylum < 3 abund
Upa-Upasina Control	0	Phylum < 3 abund
Upa-Upasina Seep	0	Phylum < 3 abund
Upa-Upasina Seep	0	Phylum < 3 abund
Upa-Upasina Seep	0	Phylum < 3 abund
Dobu Seep	0	Phylum < 3 abund
Upa-Upasina Control	0	Phylum < 3 abund
Upa-Upasina Seep	0	Phylum < 3 abund
Upa-Upasina Seep	0	Phylum < 3 abund
Dobu Seep	0	Phylum < 3 abund
Upa-Upasina Control	0	Phylum < 3 abund
